# Supplementary material for: Male infertility is associated with differential DNA methylation signatures of the imprinted gene GNAS and the non-imprinted gene CEP41
Source: J Assist Reprod Genet. 2024 Jul 17;41(9):2289–300. doi: 10.1007/s10815-024-03202-w (PMC11405554; doi:10.1007/s10815-024-03202-w)
Supplement: Supplementary file 1 — Supplementary file1 (XLSX 185 KB) [file 10815_2024_3202_MOESM1_ESM.xlsx]

## Sheet: chromosome7_correlations
groups				Age(year)	BMI(kg/m2)	semen volume (ml)	sperm concentration (million/ml)	total sperm count (million)	sperm motility (%)	normal morphology (%)	MESTIT1_FC	MEST_FC	CEP41_FC	MESTIT1_CpG1	MESTIT1_CpG2	MESTIT1_CpG3	MESTIT1_CpG4	MESTIT1_CpG5	MESTIT1_CpG6	MESTIT1_CpG7	MEST_CpG1	MEST_CpG2	MEST_CpG3	MEST_CpG4	CEP41_CpG1	CEP41_CpG2	CEP41_CpG3	CEP41_CpG4
fertile	Spearman's rho	Age(year)	Correlation Coefficient	1	0.0146173	-0.107046	0.321649	0.246124	0.0336802	0.1417	-0.342374	-0.104776	-0.151211	0.0935415	-0.0567775	-0.236594	-0.0210731	0.173524	0.103649	0.145869	-0.0983298	0.0857463	0.122224	0.0857463	0.086762	0.147722	0	0.204854
			Sig. (2-tailed)		0.938891	0.573418	0.0830454	0.189834	0.859756	0.455109	0.0640264	0.581621	0.425086	0.622961	0.765696	0.20811	0.911989	0.359128	0.585715	0.441812	0.605194	0.65233	0.519951	0.65233	0.648473	0.43597	1	0.277514
			N	30	30	30	30	30	30	30	30	30	30	30	30	30	30	30	30	30	30	30	30	30	30	30	30	30
		BMI(kg/m2)	Correlation Coefficient	0.0146173	1	-0.0325401	0.281643	0.20336	-0.150397	-0.0999753	0.227885	0.286159	0.151107	-0.16711	-0.217742	-,501**	-,382*	-0.241319	-0.346217	-0.212274	-0.10213	-0.0310902	0.0252144	-0.209859	0.132043	-0.0226607	-0.191195	-0.241027
			Sig. (2-tailed)	0.938891		0.864459	0.131609	0.28111	0.427614	0.599139	0.225836	0.125271	0.425409	0.377434	0.24773	0.00483036	0.0370135	0.198903	0.0609073	0.260098	0.591248	0.870447	0.89478	0.265686	0.48671	0.905387	0.311493	0.199464
			N	30	30	30	30	30	30	30	30	30	30	30	30	30	30	30	30	30	30	30	30	30	30	30	30	30
		semen volume (ml)	Correlation Coefficient	-0.107046	-0.0325401	1	0.0129309	,440*	-0.237905	0.072439	0.282161	0.247397	0.231383	-0.165253	-0.0225827	-0.26464	-0.348675	-0.0283335	0.0643114	0	-0.0550795	-0.189436	0.0828103	0.177345	-0.0613892	0.082257	0.166138	0.0635532
			Sig. (2-tailed)	0.573418	0.864459		0.94593	0.0150734	0.205527	0.703644	0.130871	0.18748	0.218597	0.382832	0.905712	0.157583	0.0589763	0.88185	0.735642	1	0.772518	0.316048	0.663529	0.348479	0.747256	0.665647	0.380254	0.73865
			N	30	30	30	30	30	30	30	30	30	30	30	30	30	30	30	30	30	30	30	30	30	30	30	30	30
		sperm concentration (million/ml)	Correlation Coefficient	0.321649	0.281643	0.0129309	1	,886**	0.188435	0.25259	-0.0243821	-0.0211511	0.0950791	0.00777687	-0.04793	-0.1686	0.0462522	-0.0227786	-0.108576	0.220258	-0.0858371	-0.0466612	0.142961	0.143872	-0.132116	0.107698	0.227493	0.0858371
			Sig. (2-tailed)	0.0830454	0.131609	0.94593		7.33074e-11	0.318659	0.17809	0.898236	0.911665	0.617233	0.967466	0.801418	0.373133	0.808239	0.904897	0.567918	0.242173	0.651985	0.806575	0.451063	0.448155	0.486465	0.571072	0.226656	0.651985
			N	30	30	30	30	30	30	30	30	30	30	30	30	30	30	30	30	30	30	30	30	30	30	30	30	30
		total sperm count (million)	Correlation Coefficient	0.246124	0.20336	,440*	,886**	1	0.0267739	0.231652	0.0749889	0.0347091	0.144415	-0.0505159	0	-0.250324	-0.113452	-0.0591849	-0.0775027	0.21225	-0.0408475	-0.0660592	0.163876	0.237036	-0.122923	0.135949	0.29451	0.0980341
			Sig. (2-tailed)	0.189834	0.28111	0.0150734	7.33074e-11		0.888312	0.218048	0.693704	0.855515	0.446426	0.790933	1	0.182145	0.550553	0.756054	0.683952	0.260152	0.830302	0.728722	0.386866	0.207237	0.517549	0.473795	0.114147	0.606285
			N	30	30	30	30	30	30	30	30	30	30	30	30	30	30	30	30	30	30	30	30	30	30	30	30	30
		sperm motility (%)	Correlation Coefficient	0.0336802	-0.150397	-0.237905	0.188435	0.0267739	1	0.156447	-0.241911	-0.28774	-0.175631	-0.25721	-0.148478	0.178633	0.219136	-0.0730546	-0.0207274	0.24046	-0.245797	-0.319564	-0.0758546	-0.20265	0.12328	0.159068	0.259093	0.188444
			Sig. (2-tailed)	0.859756	0.427614	0.205527	0.318659	0.888312		0.409037	0.19777	0.123107	0.353232	0.170016	0.433599	0.344933	0.244642	0.70124	0.913428	0.200556	0.190442	0.085175	0.69034	0.282827	0.516324	0.401136	0.166802	0.318635
			N	30	30	30	30	30	30	30	30	30	30	30	30	30	30	30	30	30	30	30	30	30	30	30	30	30
		normal morphology (%)	Correlation Coefficient	0.1417	-0.0999753	0.072439	0.25259	0.231652	0.156447	1	-0.0574123	0.103513	0.128864	-0.0518237	-0.156348	0.0098771	0.172429	0.130775	0.190822	0.350811	0.008381	-0.0558101	0.206915	0.0518237	-0.0607171	0.0406782	0.190822	0.301716
			Sig. (2-tailed)	0.455109	0.599139	0.703644	0.17809	0.218048	0.409037		0.76315	0.586207	0.497351	0.785644	0.409339	0.958687	0.362215	0.490938	0.312455	0.057337	0.96494	0.76958	0.272603	0.785644	0.749935	0.830996	0.312455	0.105154
			N	30	30	30	30	30	30	30	30	30	30	30	30	30	30	30	30	30	30	30	30	30	30	30	30	30
		MESTIT1_FC	Correlation Coefficient	-0.342374	0.227885	0.282161	-0.0243821	0.0749889	-0.241911	-0.0574123	1	,553**	,577**	-0.143808	0.039198	-0.02889	-0.30681	-0.0273222	0.149872	-0.0629029	0.232883	-0.0272069	0.201738	0.256522	0.177594	0.0736553	-0.294576	-,421*
			Sig. (2-tailed)	0.0640264	0.225836	0.130871	0.898236	0.693704	0.19777	0.76315		0.00153503	0.000836433	0.448359	0.837063	0.879546	0.0991252	0.886039	0.429246	0.741233	0.215544	0.886517	0.285046	0.171201	0.34779	0.698896	0.114063	0.020574
			N	30	30	30	30	30	30	30	30	30	30	30	30	30	30	30	30	30	30	30	30	30	30	30	30	30
		MEST_FC	Correlation Coefficient	-0.104776	0.286159	0.247397	-0.0211511	0.0347091	-0.28774	0.103513	,553**	1	,888**	-0.0816117	-0.191613	-0.197393	-0.231132	0.0455319	0.155023	-0.184757	0.179749	-0.0194313	0.205918	0.0893842	0.159362	0.0453213	-0.34105	-0.29005
			Sig. (2-tailed)	0.581621	0.125271	0.18748	0.911665	0.855515	0.123107	0.586207	0.00153503		6.23909e-11	0.668121	0.310415	0.295766	0.219111	0.811171	0.41337	0.32837	0.341876	0.918823	0.274971	0.638557	0.400255	0.812029	0.0651292	0.119993
			N	30	30	30	30	30	30	30	30	30	30	30	30	30	30	30	30	30	30	30	30	30	30	30	30	30
		CEP41_FC	Correlation Coefficient	-0.151211	0.151107	0.231383	0.0950791	0.144415	-0.175631	0.128864	,577**	,888**	1	-0.155468	-0.209056	-0.15408	-0.289998	-0.0865203	0.134368	-0.176914	0.273739	-0.0077734	,382*	0.314823	0.214024	0.169974	-0.165376	-0.236968
			Sig. (2-tailed)	0.425086	0.425409	0.218597	0.617233	0.446426	0.353232	0.497351	0.000836433	6.23909e-11		0.412013	0.267561	0.416251	0.120062	0.649391	0.479	0.349669	0.143262	0.967481	0.0369907	0.0901739	0.256096	0.369194	0.382473	0.207371
			N	30	30	30	30	30	30	30	30	30	30	30	30	30	30	30	30	30	30	30	30	30	30	30	30	30
		MESTIT1_CpG1	Correlation Coefficient	0.0935415	-0.16711	-0.165253	0.00777687	-0.0505159	-0.25721	-0.0518237	-0.143808	-0.0816117	-0.155468	1	,527**	0.269069	,572**	,631**	,511**	0.247156	0.237826	,457*	-0.308257	-0.0497738	0.164344	0.145114	-0.21058	0.0951303
			Sig. (2-tailed)	0.622961	0.377434	0.382832	0.967466	0.790933	0.170016	0.785644	0.448359	0.668121	0.412013		0.00275001	0.15049	0.000946951	0.000185862	0.00387214	0.187925	0.205683	0.0111196	0.0974605	0.793938	0.385493	0.444204	0.264009	0.617042
			N	30	30	30	30	30	30	30	30	30	30	30	30	30	30	30	30	30	30	30	30	30	30	30	30	30
		MESTIT1_CpG2	Correlation Coefficient	-0.0567775	-0.217742	-0.0225827	-0.04793	0	-0.148478	-0.156348	0.039198	-0.191613	-0.209056	,527**	1	,452*	,592**	0.332674	0.26968	,492**	,426*	,527**	-0.230283	0.233241	0.0237624	-0.0147828	-0.13484	-0.0533002
			Sig. (2-tailed)	0.765696	0.24773	0.905712	0.801418	1	0.433599	0.409339	0.837063	0.310415	0.267561	0.00275001		0.0120986	0.000566267	0.0724529	0.14953	0.00571088	0.0187892	0.00275001	0.220857	0.214818	0.900809	0.9382	0.477443	0.779684
			N	30	30	30	30	30	30	30	30	30	30	30	30	30	30	30	30	30	30	30	30	30	30	30	30	30
		MESTIT1_CpG3	Correlation Coefficient	-0.236594	-,501**	-0.26464	-0.1686	-0.250324	0.178633	0.0098771	-0.02889	-0.197393	-0.15408	0.269069	,452*	1	,582**	0.275839	0.223607	,408*	0.176777	0.269069	-0.145479	0.0672673	-0.078811	0.049029	0	0.176777
			Sig. (2-tailed)	0.20811	0.00483036	0.157583	0.373133	0.182145	0.344933	0.958687	0.879546	0.295766	0.416251	0.15049	0.0120986		0.000743033	0.140097	0.234906	0.0251133	0.35005	0.15049	0.443049	0.723951	0.678897	0.796957	1	0.35005
			N	30	30	30	30	30	30	30	30	30	30	30	30	30	30	30	30	30	30	30	30	30	30	30	30	30
		MESTIT1_CpG4	Correlation Coefficient	-0.0210731	-,382*	-0.348675	0.0462522	-0.113452	0.219136	0.172429	-0.30681	-0.231132	-0.289998	,572**	,592**	,582**	1	,361*	0.29277	,535**	0.154303	0.2789	-0.269841	0.0146789	-0.017198	-0.042796	-0.09759	0.154303
			Sig. (2-tailed)	0.911989	0.0370135	0.0589763	0.808239	0.550553	0.244642	0.362215	0.0991252	0.219111	0.120062	0.000946951	0.000566267	0.000743033		0.0498975	0.116402	0.00234313	0.415567	0.135573	0.149277	0.938634	0.928127	0.822332	0.607925	0.415567
			N	30	30	30	30	30	30	30	30	30	30	30	30	30	30	30	30	30	30	30	30	30	30	30	30	30
		MESTIT1_CpG5	Correlation Coefficient	0.173524	-0.241319	-0.0283335	-0.0227786	-0.0591849	-0.0730546	0.130775	-0.0273222	0.0455319	-0.0865203	,631**	0.332674	0.275839	,361*	1	,811**	,515**	0.111456	0.312783	-0.326762	-0.153741	-0.068323	-0.0154561	-0.246718	-0.0557278
			Sig. (2-tailed)	0.359128	0.198903	0.88185	0.904897	0.756054	0.70124	0.490938	0.886039	0.811171	0.649391	0.000185862	0.0724529	0.140097	0.0498975		5.62302e-08	0.00360544	0.557634	0.0923922	0.0779948	0.417291	0.71979	0.935391	0.188734	0.769911
			N	30	30	30	30	30	30	30	30	30	30	30	30	30	30	30	30	30	30	30	30	30	30	30	30	30
		MESTIT1_CpG6	Correlation Coefficient	0.103649	-0.346217	0.0643114	-0.108576	-0.0775027	-0.0207274	0.190822	0.149872	0.155023	0.134368	,511**	0.26968	0.223607	0.29277	,811**	1	,548**	0.252982	0.150414	-0.09759	0.0300828	0.0352454	-0.0877058	-0.2	-0.126491
			Sig. (2-tailed)	0.585715	0.0609073	0.735642	0.567918	0.683952	0.913428	0.312455	0.429246	0.41337	0.479	0.00387214	0.14953	0.234906	0.116402	5.62302e-08		0.0017305	0.177393	0.427559	0.607925	0.874611	0.853307	0.644898	0.289304	0.50537
			N	30	30	30	30	30	30	30	30	30	30	30	30	30	30	30	30	30	30	30	30	30	30	30	30	30
		MESTIT1_CpG7	Correlation Coefficient	0.145869	-0.212274	0	0.220258	0.21225	0.24046	0.350811	-0.0629029	-0.184757	-0.176914	0.247156	,492**	,408*	,535**	,515**	,548**	1	0.144338	0.247156	-0.0593914	0.164771	-0.193047	-0.0800641	0	0.144338
			Sig. (2-tailed)	0.441812	0.260098	1	0.242173	0.260152	0.200556	0.057337	0.741233	0.32837	0.349669	0.187925	0.00571088	0.0251133	0.00234313	0.00360544	0.0017305		0.446672	0.187925	0.755228	0.384242	0.30674	0.674068	1	0.446672
			N	30	30	30	30	30	30	30	30	30	30	30	30	30	30	30	30	30	30	30	30	30	30	30	30	30
		MEST_CpG1	Correlation Coefficient	-0.0983298	-0.10213	-0.0550795	-0.0858371	-0.0408475	-0.245797	0.008381	0.232883	0.179749	0.273739	0.237826	,426*	0.176777	0.154303	0.111456	0.252982	0.144338	1	,809**	,463**	,618**	0.222911	0.0693375	-0.126491	-0.35
			Sig. (2-tailed)	0.605194	0.591248	0.772518	0.651985	0.830302	0.190442	0.96494	0.215544	0.341876	0.143262	0.205683	0.0187892	0.35005	0.415567	0.557634	0.177393	0.446672		6.4438e-08	0.00999677	0.000270786	0.236403	0.715799	0.50537	0.0579551
			N	30	30	30	30	30	30	30	30	30	30	30	30	30	30	30	30	30	30	30	30	30	30	30	30	30
		MEST_CpG2	Correlation Coefficient	0.0857463	-0.0310902	-0.189436	-0.0466612	-0.0660592	-0.319564	-0.0558101	-0.0272069	-0.0194313	-0.0077734	,457*	,527**	0.269069	0.2789	0.312783	0.150414	0.247156	,809**	1	0.2789	,493**	0.164344	0.145114	-0.21058	-0.190261
			Sig. (2-tailed)	0.65233	0.870447	0.316048	0.806575	0.728722	0.085175	0.76958	0.886517	0.918823	0.967481	0.0111196	0.00275001	0.15049	0.135573	0.0923922	0.427559	0.187925	6.4438e-08		0.135573	0.00561564	0.385493	0.444204	0.264009	0.313907
			N	30	30	30	30	30	30	30	30	30	30	30	30	30	30	30	30	30	30	30	30	30	30	30	30	30
		MEST_CpG3	Correlation Coefficient	0.122224	0.0252144	0.0828103	0.142961	0.163876	-0.0758546	0.206915	0.201738	0.205918	,382*	-0.308257	-0.230283	-0.145479	-0.269841	-0.326762	-0.09759	-0.0593914	,463**	0.2789	1	,749**	-0.017198	-0.042796	0.09759	-0.154303
			Sig. (2-tailed)	0.519951	0.89478	0.663529	0.451063	0.386866	0.69034	0.272603	0.285046	0.274971	0.0369907	0.0974605	0.220857	0.443049	0.149277	0.0779948	0.607925	0.755228	0.00999677	0.135573		1.9577e-06	0.928127	0.822332	0.607925	0.415567
			N	30	30	30	30	30	30	30	30	30	30	30	30	30	30	30	30	30	30	30	30	30	30	30	30	30
		MEST_CpG4	Correlation Coefficient	0.0857463	-0.209859	0.177345	0.143872	0.237036	-0.20265	0.0518237	0.256522	0.0893842	0.314823	-0.0497738	0.233241	0.0672673	0.0146789	-0.153741	0.0300828	0.164771	,618**	,493**	,749**	1	-0.0053014	0.0527688	0.0300828	-0.237826
			Sig. (2-tailed)	0.65233	0.265686	0.348479	0.448155	0.207237	0.282827	0.785644	0.171201	0.638557	0.0901739	0.793938	0.214818	0.723951	0.938634	0.417291	0.874611	0.384242	0.000270786	0.00561564	1.9577e-06		0.977819	0.781828	0.874611	0.205683
			N	30	30	30	30	30	30	30	30	30	30	30	30	30	30	30	30	30	30	30	30	30	30	30	30	30
		CEP41_CpG1	Correlation Coefficient	0.086762	0.132043	-0.0613892	-0.132116	-0.122923	0.12328	-0.0607171	0.177594	0.159362	0.214024	0.164344	0.0237624	-0.078811	-0.017198	-0.068323	0.0352454	-0.193047	0.222911	0.164344	-0.017198	-0.0053014	1	,711**	0.0352454	0.0557278
			Sig. (2-tailed)	0.648473	0.48671	0.747256	0.486465	0.517549	0.516324	0.749935	0.34779	0.400255	0.256096	0.385493	0.900809	0.678897	0.928127	0.71979	0.853307	0.30674	0.236403	0.385493	0.928127	0.977819		1.06611e-05	0.853307	0.769911
			N	30	30	30	30	30	30	30	30	30	30	30	30	30	30	30	30	30	30	30	30	30	30	30	30	30
		CEP41_CpG2	Correlation Coefficient	0.147722	-0.0226607	0.082257	0.107698	0.135949	0.159068	0.0406782	0.0736553	0.0453213	0.169974	0.145114	-0.0147828	0.049029	-0.042796	-0.0154561	-0.0877058	-0.0800641	0.0693375	0.145114	-0.042796	0.0527688	,711**	1	0.175412	0.27735
			Sig. (2-tailed)	0.43597	0.905387	0.665647	0.571072	0.473795	0.401136	0.830996	0.698896	0.812029	0.369194	0.444204	0.9382	0.796957	0.822332	0.935391	0.644898	0.674068	0.715799	0.444204	0.822332	0.781828	1.06611e-05		0.353843	0.137849
			N	30	30	30	30	30	30	30	30	30	30	30	30	30	30	30	30	30	30	30	30	30	30	30	30	30
		CEP41_CpG3	Correlation Coefficient	0	-0.191195	0.166138	0.227493	0.29451	0.259093	0.190822	-0.294576	-0.34105	-0.165376	-0.21058	-0.13484	0	-0.09759	-0.246718	-0.2	0	-0.126491	-0.21058	0.09759	0.0300828	0.0352454	0.175412	1	,632**
			Sig. (2-tailed)	1	0.311493	0.380254	0.226656	0.114147	0.166802	0.312455	0.114063	0.0651292	0.382473	0.264009	0.477443	1	0.607925	0.188734	0.289304	1	0.50537	0.264009	0.607925	0.874611	0.853307	0.353843		0.000176989
			N	30	30	30	30	30	30	30	30	30	30	30	30	30	30	30	30	30	30	30	30	30	30	30	30	30
		CEP41_CpG4	Correlation Coefficient	0.204854	-0.241027	0.0635532	0.0858371	0.0980341	0.188444	0.301716	-,421*	-0.29005	-0.236968	0.0951303	-0.0533002	0.176777	0.154303	-0.0557278	-0.126491	0.144338	-0.35	-0.190261	-0.154303	-0.237826	0.0557278	0.27735	,632**	1
			Sig. (2-tailed)	0.277514	0.199464	0.73865	0.651985	0.606285	0.318635	0.105154	0.020574	0.119993	0.207371	0.617042	0.779684	0.35005	0.415567	0.769911	0.50537	0.446672	0.0579551	0.313907	0.415567	0.205683	0.769911	0.137849	0.000176989
			N	30	30	30	30	30	30	30	30	30	30	30	30	30	30	30	30	30	30	30	30	30	30	30	30	30
oligozoospermic	Spearman's rho	Age(year)	Correlation Coefficient	1	-0.183098	-0.0510268	0.114421	0.0817492	-,417*	0.173606	0.164173	0.292869	0.208065	-0.300314	-0.264319	-0.0985325	-0.323724	-0.18135	-0.062812	0.0193699	0.20671	0.0507023	0.048127	0.048127	0.0524452	-0.00518592	,481**	0.0852275
			Sig. (2-tailed)		0.332806	0.788866	0.547132	0.667594	0.0218549	0.358898	0.385992	0.116273	0.269887	0.106861	0.158107	0.604447	0.0809665	0.337521	0.741594	0.919079	0.273089	0.790178	0.800618	0.800618	0.783134	0.978302	0.00716326	0.654304
			N	30	30	30	30	30	30	30	30	30	30	30	30	30	30	30	30	30	30	30	30	30	30	30	30	30
		BMI(kg/m2)	Correlation Coefficient	-0.183098	1	0.247195	-0.0456897	0.0733149	0.0714788	0.0274216	-0.198286	-0.0697183	0.164015	-0.268123	-0.306583	-0.149839	-0.240696	-0.105049	0.0770228	0.0308778	-0.291438	-0.143776	-0.123871	-0.123871	-0.130631	0.0155005	-0.252553	-0.084914
			Sig. (2-tailed)	0.332806		0.187852	0.810529	0.700224	0.7074	0.885627	0.293541	0.714303	0.386457	0.151986	0.0993878	0.42935	0.200101	0.580634	0.68581	0.871324	0.118151	0.448461	0.514299	0.514299	0.491422	0.935206	0.178155	0.655498
			N	30	30	30	30	30	30	30	30	30	30	30	30	30	30	30	30	30	30	30	30	30	30	30	30	30
		semen volume (ml)	Correlation Coefficient	-0.0510268	0.247195	1	0.270582	,613**	0.197081	-0.118604	-0.343365	-0.230263	-0.280111	-0.108244	-0.210868	-0.0639678	-0.0546319	0.173406	0.288059	0.0238925	0.104235	0.104235	0.160778	0.160778	0.197666	0.218557	,400*	0.258836
			Sig. (2-tailed)	0.788866	0.187852		0.14812	0.000319225	0.296545	0.532477	0.0632104	0.220898	0.133813	0.569112	0.26334	0.737005	0.774319	0.35946	0.122672	0.900269	0.583586	0.583586	0.396026	0.396026	0.295085	0.245922	0.0285895	0.167239
			N	30	30	30	30	30	30	30	30	30	30	30	30	30	30	30	30	30	30	30	30	30	30	30	30	30
		sperm concentration (million/ml)	Correlation Coefficient	0.114421	-0.0456897	0.270582	1	,867**	0.194248	-0.184751	-0.322063	-0.10147	-0.190773	0.117361	0.0870552	0.109235	0.315015	0.211513	0.242319	0.186516	0.207338	0.0704166	0.0643644	0.0643644	0.1885	0.0260084	0.192884	0.136001
			Sig. (2-tailed)	0.547132	0.810529	0.14812		5.98628e-10	0.303681	0.328384	0.0826269	0.59366	0.31258	0.536813	0.647362	0.565557	0.0899674	0.261848	0.196992	0.323703	0.271602	0.711562	0.735432	0.735432	0.31849	0.891486	0.307157	0.473623
			N	30	30	30	30	30	30	30	30	30	30	30	30	30	30	30	30	30	30	30	30	30	30	30	30	30
		total sperm count (million)	Correlation Coefficient	0.0817492	0.0733149	,613**	,867**	1	0.230542	-0.221853	-,408*	-0.245203	-0.330361	-0.0856314	-0.133862	0.00517549	0.188057	0.151523	0.250743	0.0927884	0.190725	0.0622774	0.116073	0.116073	0.218082	0.0931589	0.261699	0.224239
			Sig. (2-tailed)	0.667594	0.700224	0.000319225	5.98628e-10		0.220323	0.238693	0.0251919	0.19155	0.0745831	0.652767	0.480671	0.978346	0.319649	0.424122	0.18139	0.625775	0.312707	0.74372	0.541322	0.541322	0.246974	0.62439	0.162425	0.233551
			N	30	30	30	30	30	30	30	30	30	30	30	30	30	30	30	30	30	30	30	30	30	30	30	30	30
		sperm motility (%)	Correlation Coefficient	-,417*	0.0714788	0.197081	0.194248	0.230542	1	-0.240208	0.0415213	0.0385009	-0.0690137	0.110627	0.103908	0.294194	,387*	-0.0939924	-0.078314	0.0353199	-0.347686	-0.308176	0.195015	0.195015	0.00885471	0.078802	0.0309915	,373*
			Sig. (2-tailed)	0.0218549	0.7074	0.296545	0.303681	0.220323		0.201042	0.827544	0.839923	0.717073	0.560583	0.584774	0.114554	0.0347889	0.621279	0.680816	0.853	0.0597473	0.0975532	0.301738	0.301738	0.96296	0.678932	0.870854	0.0424508
			N	30	30	30	30	30	30	30	30	30	30	30	30	30	30	30	30	30	30	30	30	30	30	30	30	30
		normal morphology (%)	Correlation Coefficient	0.173606	0.0274216	-0.118604	-0.184751	-0.221853	-0.240208	1	0.132934	0.158396	0.151924	0	-0.0372678	-,392*	-0.319505	-0.199205	-0.0912871	-0.109789	0	0.147375	-0.227321	-0.227321	0	0.0489898	0.0412861	0.219578
			Sig. (2-tailed)	0.358898	0.885627	0.532477	0.328384	0.238693	0.201042		0.483747	0.403154	0.42288	1	0.844987	0.0321984	0.0852363	0.291265	0.631399	0.563577	1	0.437061	0.227019	0.227019	1	0.797116	0.828507	0.243668
			N	30	30	30	30	30	30	30	30	30	30	30	30	30	30	30	30	30	30	30	30	30	30	30	30	30
		MESTIT1_FC	Correlation Coefficient	0.164173	-0.198286	-0.343365	-0.322063	-,408*	0.0415213	0.132934	1	,839**	,670**	0.0427585	0.0629099	-0.0310114	-0.0577864	0.00420334	0.0866796	0.200773	-0.353729	-0.268212	-0.295791	-0.295791	-0.0827605	-0.0568543	0.100184	0.2278
			Sig. (2-tailed)	0.385992	0.293541	0.0632104	0.0826269	0.0251919	0.827544	0.483747		6.85797e-09	5.14625e-05	0.822486	0.741205	0.870772	0.761651	0.982413	0.648786	0.287405	0.0551556	0.151844	0.112509	0.112509	0.663719	0.765388	0.598373	0.226014
			N	30	30	30	30	30	30	30	30	30	30	30	30	30	30	30	30	30	30	30	30	30	30	30	30	30
		MEST_FC	Correlation Coefficient	0.292869	-0.0697183	-0.230263	-0.10147	-0.245203	0.0385009	0.158396	,839**	1	,789**	0.108937	0.11019	0.0206927	-0.149415	-0.0126213	0.154235	0.224139	-0.280123	-0.175077	-0.252046	-0.252046	0.0130791	0.0362123	0.261582	,371*
			Sig. (2-tailed)	0.116273	0.714303	0.220898	0.59366	0.19155	0.839923	0.403154	6.85797e-09		2.18729e-07	0.566626	0.562142	0.913572	0.430672	0.947223	0.415778	0.233765	0.133794	0.354776	0.179056	0.179056	0.945311	0.849327	0.16262	0.0435582
			N	30	30	30	30	30	30	30	30	30	30	30	30	30	30	30	30	30	30	30	30	30	30	30	30	30
		CEP41_FC	Correlation Coefficient	0.208065	0.164015	-0.280111	-0.190773	-0.330361	-0.0690137	0.151924	,670**	,789**	1	0.279874	0.220185	0.0878658	-0.101126	0.121897	0.216699	0.359075	-0.139937	-0.0544199	-0.219844	-0.219844	-0.0130674	-0.155057	0	0.262549
			Sig. (2-tailed)	0.269887	0.386457	0.133813	0.31258	0.0745831	0.717073	0.42288	5.14625e-05	2.18729e-07		0.134155	0.242334	0.644292	0.594919	0.521076	0.250058	0.0513301	0.460795	0.775172	0.243081	0.243081	0.94536	0.413265	1	0.161015
			N	30	30	30	30	30	30	30	30	30	30	30	30	30	30	30	30	30	30	30	30	30	30	30	30	30
		MESTIT1_CpG1	Correlation Coefficient	-0.300314	-0.268123	-0.108244	0.117361	-0.0856314	0.110627	0	0.0427585	0.108937	0.279874	1	,934**	,511**	,572**	,572**	,437*	,530**	0.221719	0.357466	0.17216	0.17216	-0.0709865	-0.21058	-0.233241	-0.00898897
			Sig. (2-tailed)	0.106861	0.151986	0.569112	0.536813	0.652767	0.560583	1	0.822486	0.566626	0.134155		5.16235e-14	0.00387214	0.000964012	0.000946951	0.0156869	0.00257228	0.238983	0.0524585	0.362975	0.362975	0.709328	0.264009	0.214818	0.962399
			N	30	30	30	30	30	30	30	30	30	30	30	30	30	30	30	30	30	30	30	30	30	30	30	30	30
		MESTIT1_CpG2	Correlation Coefficient	-0.264319	-0.306583	-0.210868	0.0870552	-0.133862	0.103908	-0.0372678	0.0629099	0.11019	0.220185	,934**	1	,548**	,612**	,535**	,408*	,600**	0.164771	0.302079	0.225913	0.225913	-0.0307729	-0.182574	-0.276956	-0.0818317
			Sig. (2-tailed)	0.158107	0.0993878	0.26334	0.647362	0.480671	0.584774	0.844987	0.741205	0.562142	0.242334	5.16235e-14		0.0017305	0.000322253	0.00234313	0.0251133	0.000455802	0.384242	0.104715	0.229987	0.229987	0.871758	0.334216	0.138433	0.667277
			N	30	30	30	30	30	30	30	30	30	30	30	30	30	30	30	30	30	30	30	30	30	30	30	30	30
		MESTIT1_CpG3	Correlation Coefficient	-0.0985325	-0.149839	-0.0639678	0.109235	0.00517549	0.294194	-,392*	-0.0310114	0.0206927	0.0878658	,511**	,548**	1	,671**	0.29277	0.223607	,478**	0.21058	0.21058	,588**	,588**	-0.06742	0.04	-0.13484	0.119523
			Sig. (2-tailed)	0.604447	0.42935	0.737005	0.565557	0.978346	0.114554	0.0321984	0.870772	0.913572	0.644292	0.00387214	0.0017305		4.97384e-05	0.116402	0.234906	0.00753605	0.264009	0.264009	0.000637116	0.000637116	0.723349	0.833774	0.477443	0.529285
			N	30	30	30	30	30	30	30	30	30	30	30	30	30	30	30	30	30	30	30	30	30	30	30	30	30
		MESTIT1_CpG4	Correlation Coefficient	-0.323724	-0.240696	-0.0546319	0.315015	0.188057	,387*	-0.319505	-0.0577864	-0.149415	-0.101126	,572**	,612**	,671**	1	0.327327	0.25	,535**	0.100901	0.100901	,484**	,484**	0.0753778	0	-0.263822	0.0334077
			Sig. (2-tailed)	0.0809665	0.200101	0.774319	0.0899674	0.319649	0.0347889	0.0852363	0.761651	0.430672	0.594919	0.000964012	0.000322253	4.97384e-05		0.0774513	0.18273	0.00234313	0.595744	0.595744	0.0067022	0.0067022	0.692192	1	0.158919	0.860879
			N	30	30	30	30	30	30	30	30	30	30	30	30	30	30	30	30	30	30	30	30	30	30	30	30	30
		MESTIT1_CpG5	Correlation Coefficient	-0.18135	-0.105049	0.173406	0.211513	0.151523	-0.0939924	-0.199205	0.00420334	-0.0126213	0.121897	,572**	,535**	0.29277	0.327327	1	,764**	,467**	0.308257	0.308257	0.0452833	0.0452833	0.0657952	-0.09759	-0.0657952	-0.116642
			Sig. (2-tailed)	0.337521	0.580634	0.35946	0.261848	0.424122	0.621279	0.291265	0.982413	0.947223	0.521076	0.000946951	0.00234313	0.116402	0.0774513		9.09382e-07	0.00934914	0.0974605	0.0974605	0.812184	0.812184	0.729766	0.607925	0.729766	0.539327
			N	30	30	30	30	30	30	30	30	30	30	30	30	30	30	30	30	30	30	30	30	30	30	30	30	30
		MESTIT1_CpG6	Correlation Coefficient	-0.062812	0.0770228	0.288059	0.242319	0.250743	-0.078314	-0.0912871	0.0866796	0.154235	0.216699	,437*	,408*	0.223607	0.25	,764**	1	,468**	0.0672673	0.0672673	-0.138343	-0.138343	0.113067	0	-0.113067	-0.0334077
			Sig. (2-tailed)	0.741594	0.68581	0.122672	0.196992	0.18139	0.680816	0.631399	0.648786	0.415778	0.250058	0.0156869	0.0251133	0.234906	0.18273	9.09382e-07		0.00915514	0.723951	0.723951	0.465968	0.465968	0.551917	1	0.551917	0.860879
			N	30	30	30	30	30	30	30	30	30	30	30	30	30	30	30	30	30	30	30	30	30	30	30	30	30
		MESTIT1_CpG7	Correlation Coefficient	0.0193699	0.0308778	0.0238925	0.186516	0.0927884	0.0353199	-0.109789	0.200773	0.224139	0.359075	,530**	,600**	,478**	,535**	,467**	,468**	1	0.278658	,413*	,397*	,397*	-0.110801	-0.239046	-0.191383	0.0625
			Sig. (2-tailed)	0.919079	0.871324	0.900269	0.323703	0.625775	0.853	0.563577	0.287405	0.233765	0.0513301	0.00257228	0.000455802	0.00753605	0.00234313	0.00934914	0.00915514		0.135926	0.0231297	0.0296291	0.0296291	0.559966	0.203298	0.311008	0.742835
			N	30	30	30	30	30	30	30	30	30	30	30	30	30	30	30	30	30	30	30	30	30	30	30	30	30
		MEST_CpG1	Correlation Coefficient	0.20671	-0.291438	0.104235	0.207338	0.190725	-0.347686	0	-0.353729	-0.280123	-0.139937	0.221719	0.164771	0.21058	0.100901	0.308257	0.0672673	0.278658	1	,864**	,526**	,526**	0.0709865	0.0300828	0.233241	0.143823
			Sig. (2-tailed)	0.273089	0.118151	0.583586	0.271602	0.312707	0.0597473	1	0.0551556	0.133794	0.460795	0.238983	0.384242	0.264009	0.595744	0.0974605	0.723951	0.135926		7.55676e-10	0.00284473	0.00284473	0.709328	0.874611	0.214818	0.44831
			N	30	30	30	30	30	30	30	30	30	30	30	30	30	30	30	30	30	30	30	30	30	30	30	30	30
		MEST_CpG2	Correlation Coefficient	0.0507023	-0.143776	0.104235	0.0704166	0.0622774	-0.308176	0.147375	-0.268212	-0.175077	-0.0544199	0.357466	0.302079	0.21058	0.100901	0.308257	0.0672673	,413*	,864**	1	,526**	,526**	-0.0811274	0.0300828	0.0811274	0.143823
			Sig. (2-tailed)	0.790178	0.448461	0.583586	0.711562	0.74372	0.0975532	0.437061	0.151844	0.354776	0.775172	0.0524585	0.104715	0.264009	0.595744	0.0974605	0.723951	0.0231297	7.55676e-10		0.00284473	0.00284473	0.66998	0.874611	0.66998	0.44831
			N	30	30	30	30	30	30	30	30	30	30	30	30	30	30	30	30	30	30	30	30	30	30	30	30	30
		MEST_CpG3	Correlation Coefficient	0.048127	-0.123871	0.160778	0.0643644	0.116073	0.195015	-0.227321	-0.295791	-0.252046	-0.219844	0.17216	0.225913	,588**	,484**	0.0452833	-0.138343	,397*	,526**	,526**	1	1,000**	-0.145992	0.0309344	-0.010428	0.120165
			Sig. (2-tailed)	0.800618	0.514299	0.396026	0.735432	0.541322	0.301738	0.227019	0.112509	0.179056	0.243081	0.362975	0.229987	0.000637116	0.0067022	0.812184	0.465968	0.0296291	0.00284473	0.00284473			0.441424	0.87109	0.956385	0.52706
			N	30	30	30	30	30	30	30	30	30	30	30	30	30	30	30	30	30	30	30	30	30	30	30	30	30
		MEST_CpG4	Correlation Coefficient	0.048127	-0.123871	0.160778	0.0643644	0.116073	0.195015	-0.227321	-0.295791	-0.252046	-0.219844	0.17216	0.225913	,588**	,484**	0.0452833	-0.138343	,397*	,526**	,526**	1,000**	1	-0.145992	0.0309344	-0.010428	0.120165
			Sig. (2-tailed)	0.800618	0.514299	0.396026	0.735432	0.541322	0.301738	0.227019	0.112509	0.179056	0.243081	0.362975	0.229987	0.000637116	0.0067022	0.812184	0.465968	0.0296291	0.00284473	0.00284473			0.441424	0.87109	0.956385	0.52706
			N	30	30	30	30	30	30	30	30	30	30	30	30	30	30	30	30	30	30	30	30	30	30	30	30	30
		CEP41_CpG1	Correlation Coefficient	0.0524452	-0.130631	0.197666	0.1885	0.218082	0.00885471	0	-0.0827605	0.0130791	-0.0130674	-0.0709865	-0.0307729	-0.06742	0.0753778	0.0657952	0.113067	-0.110801	0.0709865	-0.0811274	-0.145992	-0.145992	1	,742**	,364*	,494**
			Sig. (2-tailed)	0.783134	0.491422	0.295085	0.31849	0.246974	0.96296	1	0.663719	0.945311	0.94536	0.709328	0.871758	0.723349	0.692192	0.729766	0.551917	0.559966	0.709328	0.66998	0.441424	0.441424		2.74224e-06	0.0482341	0.00557624
			N	30	30	30	30	30	30	30	30	30	30	30	30	30	30	30	30	30	30	30	30	30	30	30	30	30
		CEP41_CpG2	Correlation Coefficient	-0.00518592	0.0155005	0.218557	0.0260084	0.0931589	0.078802	0.0489898	-0.0568543	0.0362123	-0.155057	-0.21058	-0.182574	0.04	0	-0.09759	0	-0.239046	0.0300828	0.0300828	0.0309344	0.0309344	,742**	1	0.26968	,478**
			Sig. (2-tailed)	0.978302	0.935206	0.245922	0.891486	0.62439	0.678932	0.797116	0.765388	0.849327	0.413265	0.264009	0.334216	0.833774	1	0.607925	1	0.203298	0.874611	0.874611	0.87109	0.87109	2.74224e-06		0.14953	0.00753605
			N	30	30	30	30	30	30	30	30	30	30	30	30	30	30	30	30	30	30	30	30	30	30	30	30	30
		CEP41_CpG3	Correlation Coefficient	,481**	-0.252553	,400*	0.192884	0.261699	0.0309915	0.0412861	0.100184	0.261582	0	-0.233241	-0.276956	-0.13484	-0.263822	-0.0657952	-0.113067	-0.191383	0.233241	0.0811274	-0.010428	-0.010428	,364*	0.26968	1	,564**
			Sig. (2-tailed)	0.00716326	0.178155	0.0285895	0.307157	0.162425	0.870854	0.828507	0.598373	0.16262	1	0.214818	0.138433	0.477443	0.158919	0.729766	0.551917	0.311008	0.214818	0.66998	0.956385	0.956385	0.0482341	0.14953		0.00116811
			N	30	30	30	30	30	30	30	30	30	30	30	30	30	30	30	30	30	30	30	30	30	30	30	30	30
		CEP41_CpG4	Correlation Coefficient	0.0852275	-0.084914	0.258836	0.136001	0.224239	,373*	0.219578	0.2278	,371*	0.262549	-0.00898897	-0.0818317	0.119523	0.0334077	-0.116642	-0.0334077	0.0625	0.143823	0.143823	0.120165	0.120165	,494**	,478**	,564**	1
			Sig. (2-tailed)	0.654304	0.655498	0.167239	0.473623	0.233551	0.0424508	0.243668	0.226014	0.0435582	0.161015	0.962399	0.667277	0.529285	0.860879	0.539327	0.860879	0.742835	0.44831	0.44831	0.52706	0.52706	0.00557624	0.00753605	0.00116811
			N	30	30	30	30	30	30	30	30	30	30	30	30	30	30	30	30	30	30	30	30	30	30	30	30	30
normal sperm count	Spearman's rho	Age(year)	Correlation Coefficient	1	-0.303885	-0.208484	-0.0675408	-0.115812	-0.346797	-0.0587649	0.0717091	-0.0807886	-0.28169	0.0814814	0.184777	0.264898	,411*	0.244997	0.16476	0.25391	-0.0390631	-0.00776013	-0.101378	-0.267016	-0.15103	-0.130661	-0.0543209	0.0883716
			Sig. (2-tailed)		0.102555	0.268902	0.722873	0.542239	0.0604471	0.757733	0.706498	0.671282	0.131542	0.668621	0.328315	0.157165	0.0238801	0.191935	0.384272	0.175755	0.837616	0.967536	0.593997	0.15375	0.425647	0.491321	0.775571	0.64238
			N	30	30	30	30	30	30	30	30	30	30	30	30	30	30	30	30	30	30	30	30	30	30	30	30	30
		BMI(kg/m2)	Correlation Coefficient	-0.303885	1	,429*	0.033768	0.223558	0.308553	-0.0159119	-0.328807	-0.0541082	-0.0225957	0.243217	0.25579	-0.005168	0.121949	-0.0210144	0.0227685	0.178788	0.0349803	0.0694906	0	-0.0304873	0.204917	0.2889	-0.119678	0.0999181
			Sig. (2-tailed)	0.102555		0.0180136	0.859394	0.23501	0.0971238	0.93349	0.0760421	0.776427	0.905657	0.195286	0.172469	0.978377	0.520896	0.912234	0.904939	0.344506	0.854398	0.715198	1	0.872938	0.277363	0.121536	0.528746	0.599349
			N	30	30	30	30	30	30	30	30	30	30	30	30	30	30	30	30	30	30	30	30	30	30	30	30	30
		semen volume (ml)	Correlation Coefficient	-0.208484	,429*	1	0.00619428	,673**	0.095483	-0.218891	-0.168644	-0.1806	0.0980704	-0.107288	-0.0205688	-0.117025	0.291386	0.0389335	0.0140611	0.0720092	0.0760097	0.198682	0.302816	0.264489	-0.0187482	-0.0297359	0.0476836	-0.0658201
			Sig. (2-tailed)	0.268902	0.0180136		0.974084	4.58216e-05	0.615731	0.245182	0.373005	0.339558	0.606151	0.572547	0.914088	0.537988	0.118219	0.838148	0.941212	0.705324	0.689738	0.29256	0.10383	0.15783	0.921668	0.876046	0.802419	0.729668
			N	30	30	30	30	30	30	30	30	30	30	30	30	30	30	30	30	30	30	30	30	30	30	30	30	30
		sperm concentration (million/ml)	Correlation Coefficient	-0.0675408	0.033768	0.00619428	1	,663**	0.0495249	0.061084	0.254041	0.219646	0.262401	-0.115986	-0.0320202	-0.0258775	0.00436164	-0.00420897	0.0547236	-0.24911	0.0389234	-0.0309295	0.168359	0.231167	-0.0182412	0.0289319	-0.061859	0.0480302
			Sig. (2-tailed)	0.722873	0.859394	0.974084		6.54804e-05	0.794947	0.748473	0.175525	0.243518	0.161259	0.54163	0.866605	0.89203	0.98175	0.982389	0.773949	0.184346	0.838189	0.871111	0.373827	0.21904	0.92378	0.879373	0.745386	0.801011
			N	30	30	30	30	30	30	30	30	30	30	30	30	30	30	30	30	30	30	30	30	30	30	30	30	30
		total sperm count (million)	Correlation Coefficient	-0.115812	0.223558	,673**	,663**	1	0.00234533	-0.137838	0.129065	0.0232791	0.237751	-0.181528	0.00799701	-0.0568733	0.257079	0.0882997	0.0820031	-0.0777687	0.089434	0.115869	0.277513	0.331153	-0.0956703	-0.06744	0.00772461	-0.0359865
			Sig. (2-tailed)	0.542239	0.23501	4.58216e-05	6.54804e-05		0.990186	0.467613	0.496676	0.902817	0.20583	0.337039	0.966546	0.765312	0.170242	0.642651	0.66662	0.682924	0.63837	0.542038	0.137608	0.073849	0.615036	0.72327	0.967685	0.850256
			N	30	30	30	30	30	30	30	30	30	30	30	30	30	30	30	30	30	30	30	30	30	30	30	30	30
		sperm motility (%)	Correlation Coefficient	-0.346797	0.308553	0.095483	0.0495249	0.00234533	1	-0.018622	-0.275124	-0.123856	-0.104176	0.193634	0.0240554	-0.18663	-0.0917483	0.0337283	0.123335	0.0233932	0.159854	0.0658355	0.0885367	0.122331	-0.00913591	-0.164222	-0.0309814	0.00801847
			Sig. (2-tailed)	0.0604471	0.0971238	0.615731	0.794947	0.990186		0.922193	0.141169	0.514351	0.583797	0.305243	0.899592	0.323401	0.62967	0.859557	0.516135	0.902343	0.398783	0.729607	0.641756	0.519582	0.961785	0.385848	0.870896	0.966456
			N	30	30	30	30	30	30	30	30	30	30	30	30	30	30	30	30	30	30	30	30	30	30	30	30	30
		normal morphology (%)	Correlation Coefficient	-0.0587649	-0.0159119	-0.218891	0.061084	-0.137838	-0.018622	1	0.0645459	0.305619	0.192375	-0.144572	-0.163277	-0.0351877	-0.355854	-0.0524635	-0.0671778	-0.211709	-0.0396955	0.0613337	0.0763105	-0.108733	-0.10335	-0.0327842	-0.0613337	-0.0544256
			Sig. (2-tailed)	0.757733	0.93349	0.245182	0.748473	0.467613	0.922193		0.734712	0.100511	0.308459	0.445925	0.388627	0.853544	0.0536093	0.78306	0.724304	0.261396	0.835022	0.747478	0.688571	0.567356	0.5868	0.863451	0.747478	0.775149
			N	30	30	30	30	30	30	30	30	30	30	30	30	30	30	30	30	30	30	30	30	30	30	30	30	30
		MESTIT1_FC	Correlation Coefficient	0.0717091	-0.328807	-0.168644	0.254041	0.129065	-0.275124	0.0645459	1	,705**	,409*	-0.301193	-0.315812	-0.227443	-0.178608	0.121911	0.0774301	-0.213816	-,459*	-,525**	-0.155541	-0.104551	0.031883	0.067425	0.297331	0.0639618
			Sig. (2-tailed)	0.706498	0.0760421	0.373005	0.175525	0.496676	0.141169	0.734712		1.3741e-05	0.024719	0.105789	0.0891135	0.226763	0.345	0.52103	0.684233	0.256569	0.0107817	0.0028842	0.411791	0.582437	0.867172	0.723329	0.11056	0.737028
			N	30	30	30	30	30	30	30	30	30	30	30	30	30	30	30	30	30	30	30	30	30	30	30	30	30
		MEST_FC	Correlation Coefficient	-0.0807886	-0.0541082	-0.1806	0.219646	0.0232791	-0.123856	0.305619	,705**	1	,495**	-0.239463	-0.283894	-0.108576	-0.226578	0.0252285	-0.0136672	-0.283856	-,517**	-,510**	-0.0798902	-0.0915027	0.0136672	0.00963429	0.139043	-0.131951
			Sig. (2-tailed)	0.671282	0.776427	0.339558	0.243518	0.902817	0.514351	0.100511	1.3741e-05		0.00542025	0.202486	0.128421	0.567918	0.228581	0.894722	0.942856	0.128475	0.00342814	0.00400269	0.674737	0.630591	0.942856	0.959702	0.463692	0.487016
			N	30	30	30	30	30	30	30	30	30	30	30	30	30	30	30	30	30	30	30	30	30	30	30	30	30
		CEP41_FC	Correlation Coefficient	-0.28169	-0.0225957	0.0980704	0.262401	0.237751	-0.104176	0.192375	,409*	,495**	1	-,402*	-,392*	-0.284303	-,388*	-0.189172	-0.159415	-,560**	-,478**	-,417*	-0.0756686	-0.143758	0.350713	0.144482	0.258717	0.0239857
			Sig. (2-tailed)	0.131542	0.905657	0.606151	0.161259	0.20583	0.583797	0.308459	0.024719	0.00542025		0.0278299	0.0322713	0.127848	0.0342645	0.316737	0.400095	0.00129674	0.00752468	0.0218635	0.691062	0.448519	0.0574114	0.446212	0.167441	0.899882
			N	30	30	30	30	30	30	30	30	30	30	30	30	30	30	30	30	30	30	30	30	30	30	30	30	30
		MESTIT1_CpG1	Correlation Coefficient	0.0814814	0.243217	-0.107288	-0.115986	-0.181528	0.193634	-0.144572	-0.301193	-0.239463	-,402*	1	,813**	,478**	,494**	,612**	,516**	,665**	0.143823	0.196429	-0.0291606	-0.110801	-0.2001	-0.133631	-0.0625	0.120165
			Sig. (2-tailed)	0.668621	0.195286	0.572547	0.54163	0.337039	0.305243	0.445925	0.105789	0.202486	0.0278299		4.65683e-08	0.00753605	0.00557624	0.000322253	0.00351058	6.06147e-05	0.44831	0.298179	0.878426	0.559966	0.289058	0.481438	0.742835	0.52706
			N	30	30	30	30	30	30	30	30	30	30	30	30	30	30	30	30	30	30	30	30	30	30	30	30	30
		MESTIT1_CpG2	Correlation Coefficient	0.184777	0.25579	-0.0205688	-0.0320202	0.00799701	0.0240554	-0.163277	-0.315812	-0.283894	-,392*	,813**	1	,588**	,636**	,498**	,420*	,731**	0.107018	0.258816	0.105661	0.010428	-0.256219	-0.207514	-0.120165	0.138756
			Sig. (2-tailed)	0.328315	0.172469	0.914088	0.866605	0.966546	0.899592	0.388627	0.0891135	0.128421	0.0322713	4.65683e-08		0.000637116	0.000158002	0.00509023	0.0209284	4.57998e-06	0.573518	0.167272	0.578417	0.956385	0.171725	0.271185	0.52706	0.464625
			N	30	30	30	30	30	30	30	30	30	30	30	30	30	30	30	30	30	30	30	30	30	30	30	30	30
		MESTIT1_CpG3	Correlation Coefficient	0.264898	-0.005168	-0.117025	-0.0258775	-0.0568733	-0.18663	-0.0351877	-0.227443	-0.108576	-0.284303	,478**	,588**	1	,539**	0.29277	0.246718	,511**	0.0300828	0.119523	0.09759	0.13484	-0.0352454	0	0.0597614	0.216541
			Sig. (2-tailed)	0.157165	0.978377	0.537988	0.89203	0.765312	0.323401	0.853544	0.226763	0.567918	0.127848	0.00753605	0.000637116		0.00209979	0.116402	0.188734	0.00387214	0.874611	0.529285	0.607925	0.477443	0.853307	1	0.75375	0.250413
			N	30	30	30	30	30	30	30	30	30	30	30	30	30	30	30	30	30	30	30	30	30	30	30	30	30
		MESTIT1_CpG4	Correlation Coefficient	,411*	0.121949	0.291386	0.00436164	0.257079	-0.0917483	-0.355854	-0.178608	-0.226578	-,388*	,494**	,636**	,539**	1	,395*	0.332674	,690**	0.0709865	0.191383	0.0986928	0.147727	-0.154456	-0.113067	0.110801	0.166848
			Sig. (2-tailed)	0.0238801	0.520896	0.118219	0.98175	0.170242	0.62967	0.0536093	0.345	0.228581	0.0342645	0.00557624	0.000158002	0.00209979		0.0308559	0.0724529	2.49611e-05	0.709328	0.311008	0.603856	0.435954	0.415101	0.551917	0.559966	0.378192
			N	30	30	30	30	30	30	30	30	30	30	30	30	30	30	30	30	30	30	30	30	30	30	30	30	30
		MESTIT1_CpG5	Correlation Coefficient	0.244997	-0.0210144	0.0389335	-0.00420897	0.0882997	0.0337283	-0.0524635	0.121911	0.0252285	-0.189172	,612**	,498**	0.29277	,395*	1	,843**	,572**	0.0146789	0.174964	0.111111	-0.0986928	-0.326762	-,400*	0.116642	-0.105661
			Sig. (2-tailed)	0.191935	0.912234	0.838148	0.982389	0.642651	0.859557	0.78306	0.52103	0.894722	0.316737	0.000322253	0.00509023	0.116402	0.0308559		5.17143e-09	0.000946951	0.938634	0.355093	0.55886	0.603856	0.0779948	0.0284844	0.539327	0.578417
			N	30	30	30	30	30	30	30	30	30	30	30	30	30	30	30	30	30	30	30	30	30	30	30	30	30
		MESTIT1_CpG6	Correlation Coefficient	0.16476	0.0227685	0.0140611	0.0547236	0.0820031	0.123335	-0.0671778	0.0774301	-0.0136672	-0.159415	,516**	,420*	0.246718	0.332674	,843**	1	,482**	-0.0053014	0.0421263	0.017198	-0.0237624	-0.254658	-0.315244	0.115847	-0.0708692
			Sig. (2-tailed)	0.384272	0.904939	0.941212	0.773949	0.66662	0.516135	0.724304	0.684233	0.942856	0.400095	0.00351058	0.0209284	0.188734	0.0724529	5.17143e-09		0.00693564	0.977819	0.82507	0.928127	0.900809	0.174442	0.0897209	0.542115	0.709788
			N	30	30	30	30	30	30	30	30	30	30	30	30	30	30	30	30	30	30	30	30	30	30	30	30	30
		MESTIT1_CpG7	Correlation Coefficient	0.25391	0.178788	0.0720092	-0.24911	-0.0777687	0.0233932	-0.211709	-0.213816	-0.283856	-,560**	,665**	,731**	,511**	,690**	,572**	,482**	1	0.0859729	0.26068	0.0146789	-0.0709865	-0.323386	-0.269069	-0.125846	-0.107018
			Sig. (2-tailed)	0.175755	0.344506	0.705324	0.184346	0.682924	0.902343	0.261396	0.256569	0.128475	0.00129674	6.06147e-05	4.57998e-06	0.00387214	2.49611e-05	0.000946951	0.00693564		0.651469	0.164126	0.938634	0.709328	0.0813024	0.15049	0.507562	0.573518
			N	30	30	30	30	30	30	30	30	30	30	30	30	30	30	30	30	30	30	30	30	30	30	30	30	30
		MEST_CpG1	Correlation Coefficient	-0.0390631	0.0349803	0.0760097	0.0389234	0.089434	0.159854	-0.0396955	-,459*	-,517**	-,478**	0.143823	0.107018	0.0300828	0.0709865	0.0146789	-0.0053014	0.0859729	1	,818**	,572**	,527**	0.0053014	0.100901	-0.00898897	0.246608
			Sig. (2-tailed)	0.837616	0.854398	0.689738	0.838189	0.63837	0.398783	0.835022	0.0107817	0.00342814	0.00752468	0.44831	0.573518	0.874611	0.709328	0.938634	0.977819	0.651469		3.39047e-08	0.000946951	0.00275001	0.977819	0.595744	0.962399	0.188937
			N	30	30	30	30	30	30	30	30	30	30	30	30	30	30	30	30	30	30	30	30	30	30	30	30	30
		MEST_CpG2	Correlation Coefficient	-0.00776013	0.0694906	0.198682	-0.0309295	0.115869	0.0658355	0.0613337	-,525**	-,510**	-,417*	0.196429	0.258816	0.119523	0.191383	0.174964	0.0421263	0.26068	,818**	1	,700**	,494**	-0.2001	-0.133631	-0.0625	0.120165
			Sig. (2-tailed)	0.967536	0.715198	0.29256	0.871111	0.542038	0.729607	0.747478	0.0028842	0.00400269	0.0218635	0.298179	0.167272	0.529285	0.311008	0.355093	0.82507	0.164126	3.39047e-08		1.67445e-05	0.00557624	0.289058	0.481438	0.742835	0.52706
			N	30	30	30	30	30	30	30	30	30	30	30	30	30	30	30	30	30	30	30	30	30	30	30	30	30
		MEST_CpG3	Correlation Coefficient	-0.101378	0	0.302816	0.168359	0.277513	0.0885367	0.0763105	-0.155541	-0.0798902	-0.0756686	-0.0291606	0.105661	0.09759	0.0986928	0.111111	0.017198	0.0146789	,572**	,700**	1	,757**	-0.017198	-0.145479	0.0291606	0.105661
			Sig. (2-tailed)	0.593997	1	0.10383	0.373827	0.137608	0.641756	0.688571	0.411791	0.674737	0.691062	0.878426	0.578417	0.607925	0.603856	0.55886	0.928127	0.938634	0.000946951	1.67445e-05		1.3131e-06	0.928127	0.443049	0.878426	0.578417
			N	30	30	30	30	30	30	30	30	30	30	30	30	30	30	30	30	30	30	30	30	30	30	30	30	30
		MEST_CpG4	Correlation Coefficient	-0.267016	-0.0304873	0.264489	0.231167	0.331153	0.122331	-0.108733	-0.104551	-0.0915027	-0.143758	-0.110801	0.010428	0.13484	0.147727	-0.0986928	-0.0237624	-0.0709865	,527**	,494**	,757**	1	0.0237624	-0.113067	0.110801	0.166848
			Sig. (2-tailed)	0.15375	0.872938	0.15783	0.21904	0.073849	0.519582	0.567356	0.582437	0.630591	0.448519	0.559966	0.956385	0.477443	0.435954	0.603856	0.900809	0.709328	0.00275001	0.00557624	1.3131e-06		0.900809	0.551917	0.559966	0.378192
			N	30	30	30	30	30	30	30	30	30	30	30	30	30	30	30	30	30	30	30	30	30	30	30	30	30
		CEP41_CpG1	Correlation Coefficient	-0.15103	0.204917	-0.0187482	-0.0182412	-0.0956703	-0.00913591	-0.10335	0.031883	0.0136672	0.350713	-0.2001	-0.256219	-0.0352454	-0.154456	-0.326762	-0.254658	-0.323386	0.0053014	-0.2001	-0.017198	0.0237624	1	,709**	0.358073	,398*
			Sig. (2-tailed)	0.425647	0.277363	0.921668	0.92378	0.615036	0.961785	0.5868	0.867172	0.942856	0.0574114	0.289058	0.171725	0.853307	0.415101	0.0779948	0.174442	0.0813024	0.977819	0.289058	0.928127	0.900809		1.14291e-05	0.0520302	0.0294103
			N	30	30	30	30	30	30	30	30	30	30	30	30	30	30	30	30	30	30	30	30	30	30	30	30	30
		CEP41_CpG2	Correlation Coefficient	-0.130661	0.2889	-0.0297359	0.0289319	-0.06744	-0.164222	-0.0327842	0.067425	0.00963429	0.144482	-0.133631	-0.207514	0	-0.113067	-,400*	-0.315244	-0.269069	0.100901	-0.133631	-0.145479	-0.113067	,709**	1	,468**	,657**
			Sig. (2-tailed)	0.491321	0.121536	0.876046	0.879373	0.72327	0.385848	0.863451	0.723329	0.959702	0.446212	0.481438	0.271185	1	0.551917	0.0284844	0.0897209	0.15049	0.595744	0.481438	0.443049	0.551917	1.14291e-05		0.00915514	7.98452e-05
			N	30	30	30	30	30	30	30	30	30	30	30	30	30	30	30	30	30	30	30	30	30	30	30	30	30
		CEP41_CpG3	Correlation Coefficient	-0.0543209	-0.119678	0.0476836	-0.061859	0.00772461	-0.0309814	-0.0613337	0.297331	0.139043	0.258717	-0.0625	-0.120165	0.0597614	0.110801	0.116642	0.115847	-0.125846	-0.00898897	-0.0625	0.0291606	0.110801	0.358073	,468**	1	,712**
			Sig. (2-tailed)	0.775571	0.528746	0.802419	0.745386	0.967685	0.870896	0.747478	0.11056	0.463692	0.167441	0.742835	0.52706	0.75375	0.559966	0.539327	0.542115	0.507562	0.962399	0.742835	0.878426	0.559966	0.0520302	0.00915514		1.03286e-05
			N	30	30	30	30	30	30	30	30	30	30	30	30	30	30	30	30	30	30	30	30	30	30	30	30	30
		CEP41_CpG4	Correlation Coefficient	0.0883716	0.0999181	-0.0658201	0.0480302	-0.0359865	0.00801847	-0.0544256	0.0639618	-0.131951	0.0239857	0.120165	0.138756	0.216541	0.166848	-0.105661	-0.0708692	-0.107018	0.246608	0.120165	0.105661	0.166848	,398*	,657**	,712**	1
			Sig. (2-tailed)	0.64238	0.599349	0.729668	0.801011	0.850256	0.966456	0.775149	0.737028	0.487016	0.899882	0.52706	0.464625	0.250413	0.378192	0.578417	0.709788	0.573518	0.188937	0.52706	0.578417	0.378192	0.0294103	7.98452e-05	1.03286e-05
			N	30	30	30	30	30	30	30	30	30	30	30	30	30	30	30	30	30	30	30	30	30	30	30	30	30
**. Correlation is significant at the 0.01 level (2-tailed).
*. Correlation is significant at the 0.05 level (2-tailed).

## Sheet: chromosome11_correlations
groups				Age(year)	BMI(kg/m2)	semen volume (ml)	sperm concentration (million/ml)	total sperm count (million)	sperm motility (%)	normal morphology (%)	H19_FC	IGF2_FC	H19_CpG1	H19_CpG2	H19_CpG3	H19_CpG4	H19_CpG5	IGF2AS_CpG1	IGF2AS_CpG2	IGF2AS_CpG3	IGF2AS_CpG4	IGF2AS_CpG5
fertile	Spearman's rho	Age(year)	Correlation Coefficient	1	0.0146173	-0.107046	0.321649	0.246124	0.0336802	0.1417	0.187075	-0.253627	0.196933	0.205272	0.0857463	-0.00643793		-0.286594	-,397*	-,513**	-,425*	-0.135197
			Sig. (2-tailed)		0.938891	0.573418	0.0830454	0.189834	0.859756	0.455109	0.322229	0.176253	0.296916	0.276512	0.65233	0.973065		0.124673	0.0299374	0.00374384	0.0192765	0.476268
			N	30	30	30	30	30	30	30	30	30	30	30	30	30	30	30	30	30	30	30
		BMI(kg/m2)	Correlation Coefficient	0.0146173	1	-0.0325401	0.281643	0.20336	-0.150397	-0.0999753	-0.131886	0.0852247	-0.103348	-0.304839	-0.186541	0		0.0966554	0.0439591	0.00399628	-0.027974	0.192579
			Sig. (2-tailed)	0.938891		0.864459	0.131609	0.28111	0.427614	0.599139	0.48723	0.654314	0.586807	0.101426	0.323637	1		0.611383	0.817583	0.983279	0.883339	0.307937
			N	30	30	30	30	30	30	30	30	30	30	30	30	30	30	30	30	30	30	30
		semen volume (ml)	Correlation Coefficient	-0.107046	-0.0325401	1	0.0129309	,440*	-0.237905	0.072439	,363*	,384*	-0.0911078	-0.176145	-0.278109	-0.159783		0.135111	0.0538805	-0.186509	0.0746038	-0.0748982
			Sig. (2-tailed)	0.573418	0.864459		0.94593	0.0150734	0.205527	0.703644	0.0485642	0.0364077	0.632073	0.351803	0.136731	0.398995		0.476548	0.777345	0.32372	0.695202	0.694056
			N	30	30	30	30	30	30	30	30	30	30	30	30	30	30	30	30	30	30	30
		sperm concentration (million/ml)	Correlation Coefficient	0.321649	0.281643	0.0129309	1	,886**	0.188435	0.25259	0.198886	-0.0227096	0.155109	-0.252722	-0.338294	0.04496		-0.155576	-0.299888	-,412*	-0.175934	-0.183051
			Sig. (2-tailed)	0.0830454	0.131609	0.94593		7.33074e-11	0.318659	0.17809	0.292053	0.905184	0.413107	0.177855	0.0674725	0.813501		0.411686	0.107384	0.0237381	0.352388	0.332932
			N	30	30	30	30	30	30	30	30	30	30	30	30	30	30	30	30	30	30	30
		total sperm count (million)	Correlation Coefficient	0.246124	0.20336	,440*	,886**	1	0.0267739	0.231652	0.308257	0.126599	0.0981701	-0.287388	-,408*	-0.00641857		-0.105049	-0.275713	-,468**	-0.0839126	-0.250324
			Sig. (2-tailed)	0.189834	0.28111	0.0150734	7.33074e-11		0.888312	0.218048	0.0974606	0.505003	0.605783	0.123586	0.0252055	0.973146		0.580634	0.140285	0.00918805	0.659316	0.182145
			N	30	30	30	30	30	30	30	30	30	30	30	30	30	30	30	30	30	30	30
		sperm motility (%)	Correlation Coefficient	0.0336802	-0.150397	-0.237905	0.188435	0.0267739	1	0.156447	-0.129353	-0.261409	,394*	0.318792	,440*	0.141619		-0.147495	-0.120223	-0.116216	-0.176327	-0.183461
			Sig. (2-tailed)	0.859756	0.427614	0.205527	0.318659	0.888312		0.409037	0.495706	0.162908	0.0312978	0.0859747	0.0148726	0.45537		0.436684	0.526857	0.540822	0.351296	0.331834
			N	30	30	30	30	30	30	30	30	30	30	30	30	30	30	30	30	30	30	30
		normal morphology (%)	Correlation Coefficient	0.1417	-0.0999753	0.072439	0.25259	0.231652	0.156447	1	0.0208922	-0.097008	0.116613	-0.0848747	-0.151485	-0.0526779		-0.116389	-0.176269	-0.147574	0.143475	-0.0691397
			Sig. (2-tailed)	0.455109	0.599139	0.703644	0.17809	0.218048	0.409037		0.912742	0.610077	0.539429	0.655647	0.42424	0.782194		0.540213	0.351458	0.436436	0.449422	0.716577
			N	30	30	30	30	30	30	30	30	30	30	30	30	30	30	30	30	30	30	30
		H19_FC	Correlation Coefficient	0.187075	-0.131886	,363*	0.198886	0.308257	-0.129353	0.0208922	1	,613**	-0.268796	-0.257022	-0.209929	-0.282543		0.0210191	0.279833	0.115931	0.0239857	-0.0577928
			Sig. (2-tailed)	0.322229	0.48723	0.0485642	0.292053	0.0974606	0.495706	0.912742		0.000313231	0.150921	0.170341	0.265523	0.130328		0.912214	0.134214	0.541822	0.899882	0.761625
			N	30	30	30	30	30	30	30	30	30	30	30	30	30	30	30	30	30	30	30
		IGF2_FC	Correlation Coefficient	-0.253627	0.0852247	,384*	-0.0227096	0.126599	-0.261409	-0.097008	,613**	1	-,367*	-,379*	-0.326447	-,469**		0.0882506	,388*	0.251766	0.195818	0.0914748
			Sig. (2-tailed)	0.176253	0.654314	0.0364077	0.905184	0.505003	0.162908	0.610077	0.000313231		0.0461197	0.0389538	0.0782989	0.009004		0.642837	0.0343005	0.179557	0.299714	0.630695
			N	30	30	30	30	30	30	30	30	30	30	30	30	30	30	30	30	30	30	30
		H19_CpG1	Correlation Coefficient	0.196933	-0.103348	-0.0911078	0.155109	0.0981701	,394*	0.116613	-0.268796	-,367*	1	0.26968	,391*	,745**		-0.09759	-,402*	-,402*	-0.154672	-0.223607
			Sig. (2-tailed)	0.296916	0.586807	0.632073	0.413107	0.605783	0.0312978	0.539429	0.150921	0.0461197		0.14953	0.0326033	2.29418e-06		0.607925	0.0275939	0.0275939	0.41444	0.234906
			N	30	30	30	30	30	30	30	30	30	30	30	30	30	30	30	30	30	30	30
		H19_CpG2	Correlation Coefficient	0.205272	-0.304839	-0.176145	-0.252722	-0.287388	0.318792	-0.0848747	-0.257022	-,379*	0.26968	1	,690**	0.201008		-0.0657952	-0.145992	0.010428	-0.323268	-0.0753778
			Sig. (2-tailed)	0.276512	0.101426	0.351803	0.177855	0.123586	0.0859747	0.655647	0.170341	0.0389538	0.14953		2.49611e-05	0.28683		0.729766	0.441424	0.956385	0.0814199	0.692192
			N	30	30	30	30	30	30	30	30	30	30	30	30	30	30	30	30	30	30	30
		H19_CpG3	Correlation Coefficient	0.0857463	-0.186541	-0.278109	-0.338294	-,408*	,440*	-0.151485	-0.209929	-0.326447	,391*	,690**	1	0.291492		0.0146789	-0.107018	0.17216	-0.17216	-0.0672673
			Sig. (2-tailed)	0.65233	0.323637	0.136731	0.0674725	0.0252055	0.0148726	0.42424	0.265523	0.0782989	0.0326033	2.49611e-05		0.11808		0.938634	0.573518	0.362975	0.362975	0.723951
			N	30	30	30	30	30	30	30	30	30	30	30	30	30	30	30	30	30	30	30
		H19_CpG4	Correlation Coefficient	-0.00643793	0	-0.159783	0.04496	-0.00641857	0.141619	-0.0526779	-0.282543	-,469**	,745**	0.201008	0.291492	1		-0.0242464	-0.207514	-0.207514	-0.0230571	-0.166667
			Sig. (2-tailed)	0.973065	1	0.398995	0.813501	0.973146	0.45537	0.782194	0.130328	0.009004	2.29418e-06	0.28683	0.11808			0.898799	0.271185	0.271185	0.903739	0.378718
			N	30	30	30	30	30	30	30	30	30	30	30	30	30	30	30	30	30	30	30
		H19_CpG5	Correlation Coefficient
			Sig. (2-tailed)
			N	30	30	30	30	30	30	30	30	30	30	30	30	30	30	30	30	30	30	30
		IGF2AS_CpG1	Correlation Coefficient	-0.286594	0.0966554	0.135111	-0.155576	-0.105049	-0.147495	-0.116389	0.0210191	0.0882506	-0.09759	-0.0657952	0.0146789	-0.0242464		1	,709**	,558**	0.196228	0.145479
			Sig. (2-tailed)	0.124673	0.611383	0.476548	0.411686	0.580634	0.436684	0.540213	0.912214	0.642837	0.607925	0.729766	0.938634	0.898799			1.13635e-05	0.00133881	0.298683	0.443049
			N	30	30	30	30	30	30	30	30	30	30	30	30	30	30	30	30	30	30	30
		IGF2AS_CpG2	Correlation Coefficient	-,397*	0.0439591	0.0538805	-0.299888	-0.275713	-0.120223	-0.176269	0.279833	,388*	-,402*	-0.145992	-0.107018	-0.207514		,709**	1	,713**	,435*	0.207514
			Sig. (2-tailed)	0.0299374	0.817583	0.777345	0.107384	0.140285	0.526857	0.351458	0.134214	0.0343005	0.0275939	0.441424	0.573518	0.271185		1.13635e-05		9.83432e-06	0.0161788	0.271185
			N	30	30	30	30	30	30	30	30	30	30	30	30	30	30	30	30	30	30	30
		IGF2AS_CpG3	Correlation Coefficient	-,513**	0.00399628	-0.186509	-,412*	-,468**	-0.116216	-0.147574	0.115931	0.251766	-,402*	0.010428	0.17216	-0.207514		,558**	,713**	1	,435*	,380*
			Sig. (2-tailed)	0.00374384	0.983279	0.32372	0.0237381	0.00918805	0.540822	0.436436	0.541822	0.179557	0.0275939	0.956385	0.362975	0.271185		0.00133881	9.83432e-06		0.0161788	0.0380845
			N	30	30	30	30	30	30	30	30	30	30	30	30	30	30	30	30	30	30	30
		IGF2AS_CpG4	Correlation Coefficient	-,425*	-0.027974	0.0746038	-0.175934	-0.0839126	-0.176327	0.143475	0.0239857	0.195818	-0.154672	-0.323268	-0.17216	-0.0230571		0.196228	,435*	,435*	1	0.311272
			Sig. (2-tailed)	0.0192765	0.883339	0.695202	0.352388	0.659316	0.351296	0.449422	0.899882	0.299714	0.41444	0.0814199	0.362975	0.903739		0.298683	0.0161788	0.0161788		0.0940621
			N	30	30	30	30	30	30	30	30	30	30	30	30	30	30	30	30	30	30	30
		IGF2AS_CpG5	Correlation Coefficient	-0.135197	0.192579	-0.0748982	-0.183051	-0.250324	-0.183461	-0.0691397	-0.0577928	0.0914748	-0.223607	-0.0753778	-0.0672673	-0.166667		0.145479	0.207514	,380*	0.311272	1
			Sig. (2-tailed)	0.476268	0.307937	0.694056	0.332932	0.182145	0.331834	0.716577	0.761625	0.630695	0.234906	0.692192	0.723951	0.378718		0.443049	0.271185	0.0380845	0.0940621
			N	30	30	30	30	30	30	30	30	30	30	30	30	30	30	30	30	30	30	30
oligozoospermic	Spearman's rho	Age(year)	Correlation Coefficient	1	-0.183098	-0.0510268	0.114421	0.0817492	-,417*	0.173606	0.167077	0.0560584	0.162707	0.249115	,364*	-0.0430667		0.185418	0.0907365	0.100723	,385*	0.14002
			Sig. (2-tailed)		0.332806	0.788866	0.547132	0.667594	0.0218549	0.358898	0.377528	0.768583	0.390307	0.184336	0.0478925	0.821227		0.326611	0.633467	0.596394	0.0358607	0.460527
			N	30	30	30	30	30	30	30	30	30	30	30	30	30	30	30	30	30	30	30
		BMI(kg/m2)	Correlation Coefficient	-0.183098	1	0.247195	-0.0456897	0.0733149	0.0714788	0.0274216	-0.0129075	0.176235	0.108072	0.252553	0.254742	0.246723		0.0786111	0.0314444	0.0231584	-0.0348349	-0.149839
			Sig. (2-tailed)	0.332806		0.187852	0.810529	0.700224	0.7074	0.885627	0.946028	0.351552	0.569727	0.178155	0.174296	0.188724		0.679669	0.868983	0.903319	0.854997	0.42935
			N	30	30	30	30	30	30	30	30	30	30	30	30	30	30	30	30	30	30	30
		semen volume (ml)	Correlation Coefficient	-0.0510268	0.247195	1	0.270582	,613**	0.197081	-0.118604	-0.246933	-0.185151	0.0637134	0.274037	0.17123	0.276679		0.202758	0.0770481	0.167248	0.121295	0
			Sig. (2-tailed)	0.788866	0.187852		0.14812	0.000319225	0.296545	0.532477	0.188335	0.327321	0.738014	0.142811	0.365613	0.138844		0.282566	0.685712	0.377034	0.523152	1
			N	30	30	30	30	30	30	30	30	30	30	30	30	30	30	30	30	30	30	30
		sperm concentration (million/ml)	Correlation Coefficient	0.114421	-0.0456897	0.270582	1	,867**	0.194248	-0.184751	-0.27703	-0.212482	0.272002	-0.0175349	-0.0194287	0.0863952		0.138497	0.00395705	0	-0.061372	0.12484
			Sig. (2-tailed)	0.547132	0.810529	0.14812		5.98628e-10	0.303681	0.328384	0.138322	0.259619	0.14592	0.926723	0.918833	0.649865		0.465467	0.983443	1	0.747325	0.510986
			N	30	30	30	30	30	30	30	30	30	30	30	30	30	30	30	30	30	30	30
		total sperm count (million)	Correlation Coefficient	0.0817492	0.0733149	,613**	,867**	1	0.230542	-0.221853	-,398*	-0.344032	0.278365	0.122126	0.0889223	0.12894		0.0826797	-0.0826797	-0.0579928	-0.0479781	0.0414039
			Sig. (2-tailed)	0.667594	0.700224	0.000319225	5.98628e-10		0.220323	0.238693	0.0294337	0.0626655	0.136355	0.520288	0.6403	0.497094		0.664028	0.664028	0.760824	0.801222	0.828025
			N	30	30	30	30	30	30	30	30	30	30	30	30	30	30	30	30	30	30	30
		sperm motility (%)	Correlation Coefficient	-,417*	0.0714788	0.197081	0.194248	0.230542	1	-0.240208	-0.157374	0.0358605	0.188373	-0.287778	-0.321803	0.130883		0.035968	-0.167851	-0.0588665	0.0132821	0.204885
			Sig. (2-tailed)	0.0218549	0.7074	0.296545	0.303681	0.220323		0.201042	0.406234	0.850775	0.318823	0.123054	0.082889	0.490579		0.850332	0.375291	0.757327	0.944464	0.277439
			N	30	30	30	30	30	30	30	30	30	30	30	30	30	30	30	30	30	30	30
		normal morphology (%)	Correlation Coefficient	0.173606	0.0274216	-0.118604	-0.184751	-0.221853	-0.240208	1	0.143484	0.143468	0.146385	0.247717	0	0.10171		0.0372678	-0.111803	-0.0365963	-0.165145	-0.146969
			Sig. (2-tailed)	0.358898	0.885627	0.532477	0.328384	0.238693	0.201042		0.449392	0.449443	0.440182	0.186892	1	0.592785		0.844987	0.556397	0.847748	0.383149	0.438338
			N	30	30	30	30	30	30	30	30	30	30	30	30	30	30	30	30	30	30	30
		H19_FC	Correlation Coefficient	0.167077	-0.0129075	-0.246933	-0.27703	-,398*	-0.157374	0.143484	1	,808**	-0.0540542	0.261349	0.0733593	0.032192		0.137615	0.0550461	0.162163	0.0609814	0.0516857
			Sig. (2-tailed)	0.377528	0.946028	0.188335	0.138322	0.0294337	0.406234	0.449392		6.50796e-08	0.776645	0.163008	0.700051	0.865896		0.468339	0.772652	0.391916	0.748882	0.786201
			N	30	30	30	30	30	30	30	30	30	30	30	30	30	30	30	30	30	30	30
		IGF2_FC	Correlation Coefficient	0.0560584	0.176235	-0.185151	-0.212482	-0.344032	0.0358605	0.143468	,808**	1	-0.185308	0.152437	-0.0501876	-0.0107295		0.235886	0.188709	0.324289	0.13066	0.263568
			Sig. (2-tailed)	0.768583	0.351552	0.327321	0.259619	0.0626655	0.850775	0.449443	6.50796e-08		0.326902	0.4213	0.792262	0.955125		0.209515	0.317945	0.0804066	0.491324	0.159336
			N	30	30	30	30	30	30	30	30	30	30	30	30	30	30	30	30	30	30	30
		H19_CpG1	Correlation Coefficient	0.162707	0.108072	0.0637134	0.272002	0.278365	0.188373	0.146385	-0.0540542	-0.185308	1	0.161165	0.25	,695**		0.218218	-0.327327	-0.285714	-0.161165	-0.119523
			Sig. (2-tailed)	0.390307	0.569727	0.738014	0.14592	0.136355	0.318823	0.440182	0.776645	0.326902		0.394876	0.18273	2.04142e-05		0.246673	0.0774513	0.125885	0.394876	0.529285
			N	30	30	30	30	30	30	30	30	30	30	30	30	30	30	30	30	30	30	30
		H19_CpG2	Correlation Coefficient	0.249115	0.252553	0.274037	-0.0175349	0.122126	-0.287778	0.247717	0.261349	0.152437	0.161165	1	,645**	0.111979		-0.0307729	-0.184637	-0.110801	-0.147727	-0.3371
			Sig. (2-tailed)	0.184336	0.178155	0.142811	0.926723	0.520288	0.123054	0.186892	0.163008	0.4213	0.394876		0.000120436	0.555775		0.871758	0.328688	0.559966	0.435954	0.0685075
			N	30	30	30	30	30	30	30	30	30	30	30	30	30	30	30	30	30	30	30
		H19_CpG3	Correlation Coefficient	,364*	0.254742	0.17123	-0.0194287	0.0889223	-0.321803	0	0.0733593	-0.0501876	0.25	,645**	1	0.173702		-0.0818317	-0.218218	-0.205357	-0.0402911	-0.298807
			Sig. (2-tailed)	0.0478925	0.174296	0.365613	0.918833	0.6403	0.082889	1	0.700051	0.792262	0.18273	0.000120436		0.358627		0.667277	0.246673	0.276309	0.832581	0.108718
			N	30	30	30	30	30	30	30	30	30	30	30	30	30	30	30	30	30	30	30
		H19_CpG4	Correlation Coefficient	-0.0430667	0.246723	0.276679	0.0863952	0.12894	0.130883	0.10171	0.032192	-0.0107295	,695**	0.111979	0.173702	1		0.15162	-0.227429	-0.198517	-0.111979	-0.0830455
			Sig. (2-tailed)	0.821227	0.188724	0.138844	0.649865	0.497094	0.490579	0.592785	0.865896	0.955125	2.04142e-05	0.555775	0.358627			0.423822	0.22679	0.292969	0.555775	0.662629
			N	30	30	30	30	30	30	30	30	30	30	30	30	30	30	30	30	30	30	30
		H19_CpG5	Correlation Coefficient
			Sig. (2-tailed)
			N	30	30	30	30	30	30	30	30	30	30	30	30	30	30	30	30	30	30	30
		IGF2AS_CpG1	Correlation Coefficient	0.185418	0.0786111	0.202758	0.138497	0.0826797	0.035968	0.0372678	0.137615	0.235886	0.218218	-0.0307729	-0.0818317	0.15162		1	,722**	,873**	,492**	,365*
			Sig. (2-tailed)	0.326611	0.679669	0.282566	0.465467	0.664028	0.850332	0.844987	0.468339	0.209515	0.246673	0.871758	0.667277	0.423822			6.61277e-06	3.18878e-10	0.00571088	0.0472412
			N	30	30	30	30	30	30	30	30	30	30	30	30	30	30	30	30	30	30	30
		IGF2AS_CpG2	Correlation Coefficient	0.0907365	0.0314444	0.0770481	0.00395705	-0.0826797	-0.167851	-0.111803	0.0550461	0.188709	-0.327327	-0.184637	-0.218218	-0.227429		,722**	1	,873**	,492**	,365*
			Sig. (2-tailed)	0.633467	0.868983	0.685712	0.983443	0.664028	0.375291	0.556397	0.772652	0.317945	0.0774513	0.328688	0.246673	0.22679		6.61277e-06		3.18878e-10	0.00571088	0.0472412
			N	30	30	30	30	30	30	30	30	30	30	30	30	30	30	30	30	30	30	30
		IGF2AS_CpG3	Correlation Coefficient	0.100723	0.0231584	0.167248	0	-0.0579928	-0.0588665	-0.0365963	0.162163	0.324289	-0.285714	-0.110801	-0.205357	-0.198517		,873**	,873**	1	,564**	,418*
			Sig. (2-tailed)	0.596394	0.903319	0.377034	1	0.760824	0.757327	0.847748	0.391916	0.0804066	0.125885	0.559966	0.276309	0.292969		3.18878e-10	3.18878e-10		0.00116811	0.0214157
			N	30	30	30	30	30	30	30	30	30	30	30	30	30	30	30	30	30	30	30
		IGF2AS_CpG4	Correlation Coefficient	,385*	-0.0348349	0.121295	-0.061372	-0.0479781	0.0132821	-0.165145	0.0609814	0.13066	-0.161165	-0.147727	-0.0402911	-0.111979		,492**	,492**	,564**	1	,742**
			Sig. (2-tailed)	0.0358607	0.854997	0.523152	0.747325	0.801222	0.944464	0.383149	0.748882	0.491324	0.394876	0.435954	0.832581	0.555775		0.00571088	0.00571088	0.00116811		2.74224e-06
			N	30	30	30	30	30	30	30	30	30	30	30	30	30	30	30	30	30	30	30
		IGF2AS_CpG5	Correlation Coefficient	0.14002	-0.149839	0	0.12484	0.0414039	0.204885	-0.146969	0.0516857	0.263568	-0.119523	-0.3371	-0.298807	-0.0830455		,365*	,365*	,418*	,742**	1
			Sig. (2-tailed)	0.460527	0.42935	1	0.510986	0.828025	0.277439	0.438338	0.786201	0.159336	0.529285	0.0685075	0.108718	0.662629		0.0472412	0.0472412	0.0214157	2.74224e-06
			N	30	30	30	30	30	30	30	30	30	30	30	30	30	30	30	30	30	30	30
normal sperm count	Spearman's rho	Age(year)	Correlation Coefficient	1	-0.303885	-0.208484	-0.0675408	-0.115812	-0.346797	-0.0587649	-0.351979	-0.218906	0.248324	0.0821255	0.124524	0.335524		0.109377	-0.00781263	-0.171878	-0.241965	-0.129048
			Sig. (2-tailed)		0.102555	0.268902	0.722873	0.542239	0.0604471	0.757733	0.0564563	0.245148	0.185778	0.666151	0.512067	0.0698924		0.56505	0.967317	0.363775	0.197668	0.496732
			N	30	30	30	30	30	30	30	30	30	30	30	30	30	30	30	30	30	30	30
		BMI(kg/m2)	Correlation Coefficient	-0.303885	1	,429*	0.033768	0.223558	0.308553	-0.0159119	0.0812375	-0.174736	0.247078	-0.0163426	0.0479607	0.05778		-0.194335	-0.0233202	-0.139921	-0.08667	0.01926
			Sig. (2-tailed)	0.102555		0.0180136	0.859394	0.23501	0.0971238	0.93349	0.669557	0.35573	0.188069	0.931693	0.801293	0.761677		0.303461	0.902646	0.460846	0.648823	0.919536
			N	30	30	30	30	30	30	30	30	30	30	30	30	30	30	30	30	30	30	30
		semen volume (ml)	Correlation Coefficient	-0.208484	,429*	1	0.00619428	,673**	0.095483	-0.218891	-0.0238249	-0.0396362	0.349679	0.07149	0.222143	0.1652		-0.0440056	-0.0440056	-0.124016	0.232931	0.237887
			Sig. (2-tailed)	0.268902	0.0180136		0.974084	4.58216e-05	0.615731	0.245182	0.90055	0.835266	0.0582008	0.707356	0.238065	0.382988		0.817394	0.817394	0.513803	0.215445	0.205562
			N	30	30	30	30	30	30	30	30	30	30	30	30	30	30	30	30	30	30	30
		sperm concentration (million/ml)	Correlation Coefficient	-0.0675408	0.033768	0.00619428	1	,663**	0.0495249	0.061084	-0.0380029	0.277419	0.123718	0.15548	0.332209	0.0192879		-0.0856314	0.035031	0.0895238	0.0771517	0.128586
			Sig. (2-tailed)	0.722873	0.859394	0.974084		6.54804e-05	0.794947	0.748473	0.841967	0.137748	0.514823	0.411976	0.0728772	0.91942		0.652767	0.854189	0.638031	0.685311	0.498286
			N	30	30	30	30	30	30	30	30	30	30	30	30	30	30	30	30	30	30	30
		total sperm count (million)	Correlation Coefficient	-0.115812	0.223558	,673**	,663**	1	0.00234533	-0.137838	-0.109552	0.0976506	0.324434	0.257511	,396*	0.147726		-0.0388843	0.0427728	0.0116653	0.178234	0.2248
			Sig. (2-tailed)	0.542239	0.23501	4.58216e-05	6.54804e-05		0.990186	0.467613	0.564422	0.607701	0.0802641	0.169499	0.0303592	0.435959		0.838349	0.822428	0.951215	0.346027	0.232352
			N	30	30	30	30	30	30	30	30	30	30	30	30	30	30	30	30	30	30	30
		sperm motility (%)	Correlation Coefficient	-0.346797	0.308553	0.095483	0.0495249	0.00234533	1	-0.018622	0.0723379	-0.163225	0.00774535	-0.0368861	0.084194	-0.173883		-0.194944	-0.089674	-0.031191	-0.0869413	-0.064401
			Sig. (2-tailed)	0.0604471	0.0971238	0.615731	0.794947	0.990186		0.922193	0.704039	0.388779	0.967598	0.846556	0.658242	0.35812		0.30192	0.637465	0.87003	0.647794	0.735287
			N	30	30	30	30	30	30	30	30	30	30	30	30	30	30	30	30	30	30	30
		normal morphology (%)	Correlation Coefficient	-0.0587649	-0.0159119	-0.218891	0.061084	-0.137838	-0.018622	1	0.313439	0.223044	-,368*	0.00463639	-0.172348	-0.218562		-0.264637	-0.348438	-0.233763	-,552**	-,408*
			Sig. (2-tailed)	0.757733	0.93349	0.245182	0.748473	0.467613	0.922193		0.0916742	0.236117	0.0454117	0.980601	0.362445	0.245911		0.157589	0.0591599	0.213765	0.00156935	0.0252178
			N	30	30	30	30	30	30	30	30	30	30	30	30	30	30	30	30	30	30	30
		H19_FC	Correlation Coefficient	-0.351979	0.0812375	-0.0238249	-0.0380029	-0.109552	0.0723379	0.313439	1	,534**	-0.169866	-0.0163426	-0.131892	-0.07062		-0.174902	-,389*	-0.233202	-0.332235	-0.14124
			Sig. (2-tailed)	0.0564563	0.669557	0.90055	0.841967	0.564422	0.704039	0.0916742		0.00235303	0.369502	0.931693	0.487212	0.710765		0.355266	0.0337842	0.214897	0.0728537	0.456589
			N	30	30	30	30	30	30	30	30	30	30	30	30	30	30	30	30	30	30	30
		IGF2_FC	Correlation Coefficient	-0.218906	-0.174736	-0.0396362	0.277419	0.0976506	-0.163225	0.223044	,534**	1	-0.193051	-0.290114	-0.127909	-0.115573		-0.248777	-0.342068	-0.186582	0.00963107	0.0321036
			Sig. (2-tailed)	0.245148	0.35573	0.835266	0.137748	0.607701	0.388779	0.236117	0.00235303		0.306729	0.119907	0.500569	0.543079		0.184952	0.06428	0.323528	0.959715	0.866261
			N	30	30	30	30	30	30	30	30	30	30	30	30	30	30	30	30	30	30	30
		H19_CpG1	Correlation Coefficient	0.248324	0.247078	0.349679	0.123718	0.324434	0.00774535	-,368*	-0.169866	-0.193051	1	0.188982	0.35125	,802**		0.0359559	0.0359559	-0.233713	-0.133631	-0.0890871
			Sig. (2-tailed)	0.185778	0.188069	0.0582008	0.514823	0.0802641	0.967598	0.0454117	0.369502	0.306729		0.317231	0.0570045	1.00575e-07		0.850382	0.850382	0.213865	0.481438	0.639678
			N	30	30	30	30	30	30	30	30	30	30	30	30	30	30	30	30	30	30	30
		H19_CpG2	Correlation Coefficient	0.0821255	-0.0163426	0.07149	0.15548	0.257511	-0.0368861	0.00463639	-0.0163426	-0.290114	0.188982	1	,538**	0.235702		0.0475651	-0.0951303	-0.0951303	-0.353553	-0.235702
			Sig. (2-tailed)	0.666151	0.931693	0.707356	0.411976	0.169499	0.846556	0.980601	0.931693	0.119907	0.317231		0.00216452	0.20988		0.8029	0.617042	0.617042	0.0552852	0.20988
			N	30	30	30	30	30	30	30	30	30	30	30	30	30	30	30	30	30	30	30
		H19_CpG3	Correlation Coefficient	0.124524	0.0479607	0.222143	0.332209	,396*	0.084194	-0.172348	-0.131892	-0.127909	0.35125	,538**	1	,438*		-0.107018	-0.107018	-0.246608	-0.0345857	-0.0230571
			Sig. (2-tailed)	0.512067	0.801293	0.238065	0.0728772	0.0303592	0.658242	0.362445	0.487212	0.500569	0.0570045	0.00216452		0.0154631		0.573518	0.573518	0.188937	0.856023	0.903739
			N	30	30	30	30	30	30	30	30	30	30	30	30	30	30	30	30	30	30	30
		H19_CpG4	Correlation Coefficient	0.335524	0.05778	0.1652	0.0192879	0.147726	-0.173883	-0.218562	-0.07062	-0.115573	,802**	0.235702	,438*	1		-0.0672673	-0.0672673	-0.291492	-0.166667	-0.111111
			Sig. (2-tailed)	0.0698924	0.761677	0.382988	0.91942	0.435959	0.35812	0.245911	0.710765	0.543079	1.00575e-07	0.20988	0.0154631			0.723951	0.723951	0.11808	0.378718	0.55886
			N	30	30	30	30	30	30	30	30	30	30	30	30	30	30	30	30	30	30	30
		H19_CpG5	Correlation Coefficient
			Sig. (2-tailed)
			N	30	30	30	30	30	30	30	30	30	30	30	30	30	30	30	30	30	30	30
		IGF2AS_CpG1	Correlation Coefficient	0.109377	-0.194335	-0.0440056	-0.0856314	-0.0388843	-0.194944	-0.264637	-0.174902	-0.248777	0.0359559	0.0475651	-0.107018	-0.0672673		1	,729**	,729**	,404*	,381*
			Sig. (2-tailed)	0.56505	0.303461	0.817394	0.652767	0.838349	0.30192	0.157589	0.355266	0.184952	0.850382	0.8029	0.573518	0.723951			5.01244e-06	5.01244e-06	0.0269843	0.0376815
			N	30	30	30	30	30	30	30	30	30	30	30	30	30	30	30	30	30	30	30
		IGF2AS_CpG2	Correlation Coefficient	-0.00781263	-0.0233202	-0.0440056	0.035031	0.0427728	-0.089674	-0.348438	-,389*	-0.342068	0.0359559	-0.0951303	-0.107018	-0.0672673		,729**	1	,864**	,572**	,381*
			Sig. (2-tailed)	0.967317	0.902646	0.817394	0.854189	0.822428	0.637465	0.0591599	0.0337842	0.06428	0.850382	0.617042	0.573518	0.723951		5.01244e-06		7.55676e-10	0.000964012	0.0376815
			N	30	30	30	30	30	30	30	30	30	30	30	30	30	30	30	30	30	30	30
		IGF2AS_CpG3	Correlation Coefficient	-0.171878	-0.139921	-0.124016	0.0895238	0.0116653	-0.031191	-0.233763	-0.233202	-0.186582	-0.233713	-0.0951303	-0.246608	-0.291492		,729**	,864**	1	,572**	,381*
			Sig. (2-tailed)	0.363775	0.460846	0.513803	0.638031	0.951215	0.87003	0.213765	0.214897	0.323528	0.213865	0.617042	0.188937	0.11808		5.01244e-06	7.55676e-10		0.000964012	0.0376815
			N	30	30	30	30	30	30	30	30	30	30	30	30	30	30	30	30	30	30	30
		IGF2AS_CpG4	Correlation Coefficient	-0.241965	-0.08667	0.232931	0.0771517	0.178234	-0.0869413	-,552**	-0.332235	0.00963107	-0.133631	-0.353553	-0.0345857	-0.166667		,404*	,572**	,572**	1	,667**
			Sig. (2-tailed)	0.197668	0.648823	0.215445	0.685311	0.346027	0.647794	0.00156935	0.0728537	0.959715	0.481438	0.0552852	0.856023	0.378718		0.0269843	0.000964012	0.000964012		5.75647e-05
			N	30	30	30	30	30	30	30	30	30	30	30	30	30	30	30	30	30	30	30
		IGF2AS_CpG5	Correlation Coefficient	-0.129048	0.01926	0.237887	0.128586	0.2248	-0.064401	-,408*	-0.14124	0.0321036	-0.0890871	-0.235702	-0.0230571	-0.111111		,381*	,381*	,381*	,667**	1
			Sig. (2-tailed)	0.496732	0.919536	0.205562	0.498286	0.232352	0.735287	0.0252178	0.456589	0.866261	0.639678	0.20988	0.903739	0.55886		0.0376815	0.0376815	0.0376815	5.75647e-05
			N	30	30	30	30	30	30	30	30	30	30	30	30	30	30	30	30	30	30	30
*. Correlation is significant at the 0.05 level (2-tailed).
**. Correlation is significant at the 0.01 level (2-tailed).

## Sheet: chromosome20_correlations
Correlations
groups				Age(year)	BMI(kg/m2)	semen volume (ml)	sperm concentration (million/ml)	total sperm count (million)	sperm motility (%)	normal morphology (%)	GNAS_FC	GNASAS_CpG1	GNASAS_CpG2	GNASAS_CpG3	GNASAS_CpG4	GNASAS_CpG5
fertile	Spearman's rho	Age(year)	Correlation Coefficient	1	0.0146173	-0.107046	0.321649	0.246124	0.0336802	0.1417	-0.0882584	0.213048	0.213048	0.213048	-0.103007	0.236545
			Sig. (2-tailed)		0.938891	0.573418	0.0830454	0.189834	0.859756	0.455109	0.642807	0.258322	0.258322	0.258322	0.588051	0.208208
			N	30	30	30	30	30	30	30	30	30	30	30	30	30
		BMI(kg/m2)	Correlation Coefficient	0.0146173	1	-0.0325401	0.281643	0.20336	-0.150397	-0.0999753	0.267796	-0.155238	-0.155238	-0.155238	-0.224675	-0.0393099
			Sig. (2-tailed)	0.938891		0.864459	0.131609	0.28111	0.427614	0.599139	0.152506	0.412714	0.412714	0.412714	0.232619	0.836603
			N	30	30	30	30	30	30	30	30	30	30	30	30	30
		semen volume (ml)	Correlation Coefficient	-0.107046	-0.0325401	1	0.0129309	,440*	-0.237905	0.072439	0.188086	0.0508426	0.0508426	0.0508426	0.226359	-0.0244617
			Sig. (2-tailed)	0.573418	0.864459		0.94593	0.0150734	0.205527	0.703644	0.319574	0.789611	0.789611	0.789611	0.229043	0.897905
			N	30	30	30	30	30	30	30	30	30	30	30	30	30
		sperm concentration (million/ml)	Correlation Coefficient	0.321649	0.281643	0.0129309	1	,886**	0.188435	0.25259	0.135421	-0.171674	-0.171674	-0.171674	-0.160571	-0.18486
			Sig. (2-tailed)	0.0830454	0.131609	0.94593		7.33074e-11	0.318659	0.17809	0.475528	0.364352	0.364352	0.364352	0.396641	0.328096
			N	30	30	30	30	30	30	30	30	30	30	30	30	30
		total sperm count (million)	Correlation Coefficient	0.246124	0.20336	,440*	,886**	1	0.0267739	0.231652	0.163288	-0.0980341	-0.0980341	-0.0980341	-0.0192557	-0.165083
			Sig. (2-tailed)	0.189834	0.28111	0.0150734	7.33074e-11		0.888312	0.218048	0.388593	0.606285	0.606285	0.606285	0.919554	0.383328
			N	30	30	30	30	30	30	30	30	30	30	30	30	30
		sperm motility (%)	Correlation Coefficient	0.0336802	-0.150397	-0.237905	0.188435	0.0267739	1	0.156447	-0.151028	0.0204831	0.0204831	0.0204831	0.154493	-0.0709555
			Sig. (2-tailed)	0.859756	0.427614	0.205527	0.318659	0.888312		0.409037	0.425655	0.914444	0.914444	0.914444	0.414987	0.709449
			N	30	30	30	30	30	30	30	30	30	30	30	30	30
		normal morphology (%)	Correlation Coefficient	0.1417	-0.0999753	0.072439	0.25259	0.231652	0.156447	1	0.202253	0.16343	0.16343	0.16343	0.138279	0.0362908
			Sig. (2-tailed)	0.455109	0.599139	0.703644	0.17809	0.218048	0.409037		0.283793	0.388177	0.388177	0.388177	0.466175	0.849004
			N	30	30	30	30	30	30	30	30	30	30	30	30	30
		GNAS_FC	Correlation Coefficient	-0.0882584	0.267796	0.188086	0.135421	0.163288	-0.151028	0.202253	1	0.155428	0.155428	0.155428	0.0321358	-0.0708446
			Sig. (2-tailed)	0.642807	0.152506	0.319574	0.475528	0.388593	0.425655	0.283793		0.412134	0.412134	0.412134	0.866128	0.709884
			N	30	30	30	30	30	30	30	30	30	30	30	30	30
		GNASAS_CpG1	Correlation Coefficient	0.213048	-0.155238	0.0508426	-0.171674	-0.0980341	0.0204831	0.16343	0.155428	1	1,000**	1,000**	0.235702	,722**
			Sig. (2-tailed)	0.258322	0.412714	0.789611	0.364352	0.606285	0.914444	0.388177	0.412134				0.20988	6.76811e-06
			N	30	30	30	30	30	30	30	30	30	30	30	30	30
		GNASAS_CpG2	Correlation Coefficient	0.213048	-0.155238	0.0508426	-0.171674	-0.0980341	0.0204831	0.16343	0.155428	1,000**	1	1,000**	0.235702	,722**
			Sig. (2-tailed)	0.258322	0.412714	0.789611	0.364352	0.606285	0.914444	0.388177	0.412134				0.20988	6.76811e-06
			N	30	30	30	30	30	30	30	30	30	30	30	30	30
		GNASAS_CpG3	Correlation Coefficient	0.213048	-0.155238	0.0508426	-0.171674	-0.0980341	0.0204831	0.16343	0.155428	1,000**	1,000**	1	0.235702	,722**
			Sig. (2-tailed)	0.258322	0.412714	0.789611	0.364352	0.606285	0.914444	0.388177	0.412134				0.20988	6.76811e-06
			N	30	30	30	30	30	30	30	30	30	30	30	30	30
		GNASAS_CpG4	Correlation Coefficient	-0.103007	-0.224675	0.226359	-0.160571	-0.0192557	0.154493	0.138279	0.0321358	0.235702	0.235702	0.235702	1	0.272166
			Sig. (2-tailed)	0.588051	0.232619	0.229043	0.396641	0.919554	0.414987	0.466175	0.866128	0.20988	0.20988	0.20988		0.145669
			N	30	30	30	30	30	30	30	30	30	30	30	30	30
		GNASAS_CpG5	Correlation Coefficient	0.236545	-0.0393099	-0.0244617	-0.18486	-0.165083	-0.0709555	0.0362908	-0.0708446	,722**	,722**	,722**	0.272166	1
			Sig. (2-tailed)	0.208208	0.836603	0.897905	0.328096	0.383328	0.709449	0.849004	0.709884	6.76811e-06	6.76811e-06	6.76811e-06	0.145669
			N	30	30	30	30	30	30	30	30	30	30	30	30	30
oligozoospermic	Spearman's rho	Age(year)	Correlation Coefficient	1	-0.183098	-0.0510268	0.114421	0.0817492	-,417*	0.173606	0.0579938	0.049198	-0.120093	-0.0262226	-0.154614	0.0437043
			Sig. (2-tailed)		0.332806	0.788866	0.547132	0.667594	0.0218549	0.358898	0.76082	0.796272	0.527307	0.890598	0.414617	0.818623
			N	30	30	30	30	30	30	30	30	30	30	30	30	30
		BMI(kg/m2)	Correlation Coefficient	-0.183098	1	0.247195	-0.0456897	0.0733149	0.0714788	0.0274216	-0.0410487	-0.318611	0.00771946	-0.113213	0.0962785	0.0522523
			Sig. (2-tailed)	0.332806		0.187852	0.810529	0.700224	0.7074	0.885627	0.829479	0.0861629	0.967706	0.551398	0.612779	0.783912
			N	30	30	30	30	30	30	30	30	30	30	30	30	30
		semen volume (ml)	Correlation Coefficient	-0.0510268	0.247195	1	0.270582	,613**	0.197081	-0.118604	-0.313712	-0.30764	-0.238925	-0.309976	-0.0132441	-0.309976
			Sig. (2-tailed)	0.788866	0.187852		0.14812	0.000319225	0.296545	0.532477	0.0913764	0.0981679	0.203532	0.0955118	0.944622	0.0955118
			N	30	30	30	30	30	30	30	30	30	30	30	30	30
		sperm concentration (million/ml)	Correlation Coefficient	0.114421	-0.0456897	0.270582	1	,867**	0.194248	-0.184751	-0.0508707	-0.185053	-0.194287	0.0745232	0.148622	0.0131512
			Sig. (2-tailed)	0.547132	0.810529	0.14812		5.98628e-10	0.303681	0.328384	0.789497	0.32758	0.303581	0.695516	0.433148	0.94501
			N	30	30	30	30	30	30	30	30	30	30	30	30	30
		total sperm count (million)	Correlation Coefficient	0.0817492	0.0733149	,613**	,867**	1	0.230542	-0.221853	-0.236313	-0.339602	-0.29383	-0.139573	0.0642931	-0.200636
			Sig. (2-tailed)	0.667594	0.700224	0.000319225	5.98628e-10		0.220323	0.238693	0.208667	0.0663525	0.115025	0.461975	0.735715	0.287742
			N	30	30	30	30	30	30	30	30	30	30	30	30	30
		sperm motility (%)	Correlation Coefficient	-,417*	0.0714788	0.197081	0.194248	0.230542	1	-0.240208	0.199611	-0.107984	-0.0667154	-0.0132821	0.332835	-0.0132821
			Sig. (2-tailed)	0.0218549	0.7074	0.296545	0.303681	0.220323		0.201042	0.290262	0.570045	0.72613	0.944464	0.0723067	0.944464
			N	30	30	30	30	30	30	30	30	30	30	30	30	30
		normal morphology (%)	Correlation Coefficient	0.173606	0.0274216	-0.118604	-0.184751	-0.221853	-0.240208	1	0.0803794	0.232379	0.0365963	-0.0412861	-,365*	-0.0412861
			Sig. (2-tailed)	0.358898	0.885627	0.532477	0.328384	0.238693	0.201042		0.672855	0.216566	0.847748	0.828507	0.0472412	0.828507
			N	30	30	30	30	30	30	30	30	30	30	30	30	30
		GNAS_FC	Correlation Coefficient	0.0579938	-0.0410487	-0.313712	-0.0508707	-0.236313	0.199611	0.0803794	1	0.290827	0.325123	0.109163	-0.115857	0.218326
			Sig. (2-tailed)	0.76082	0.829479	0.0913764	0.789497	0.208667	0.290262	0.672855		0.118958	0.0795875	0.565816	0.542081	0.246433
			N	30	30	30	30	30	30	30	30	30	30	30	30	30
		GNASAS_CpG1	Correlation Coefficient	0.049198	-0.318611	-0.30764	-0.185053	-0.339602	-0.107984	0.232379	0.290827	1	,614**	,693**	0.235702	,533**
			Sig. (2-tailed)	0.796272	0.0861629	0.0981679	0.32758	0.0663525	0.570045	0.216566	0.118958		0.000305731	2.19783e-05	0.20988	0.00242449
			N	30	30	30	30	30	30	30	30	30	30	30	30	30
		GNASAS_CpG2	Correlation Coefficient	-0.120093	0.00771946	-0.238925	-0.194287	-0.29383	-0.0667154	0.0365963	0.325123	,614**	1	,645**	0.356348	,645**
			Sig. (2-tailed)	0.527307	0.967706	0.203532	0.303581	0.115025	0.72613	0.847748	0.0795875	0.000305731		0.000120436	0.0532541	0.000120436
			N	30	30	30	30	30	30	30	30	30	30	30	30	30
		GNASAS_CpG3	Correlation Coefficient	-0.0262226	-0.113213	-0.309976	0.0745232	-0.139573	-0.0132821	-0.0412861	0.109163	,693**	,645**	1	,553**	,830**
			Sig. (2-tailed)	0.890598	0.551398	0.0955118	0.695516	0.461975	0.944464	0.828507	0.565816	2.19783e-05	0.000120436		0.00153605	1.46091e-08
			N	30	30	30	30	30	30	30	30	30	30	30	30	30
		GNASAS_CpG4	Correlation Coefficient	-0.154614	0.0962785	-0.0132441	0.148622	0.0642931	0.332835	-,365*	-0.115857	0.235702	0.356348	,553**	1	,553**
			Sig. (2-tailed)	0.414617	0.612779	0.944622	0.433148	0.735715	0.0723067	0.0472412	0.542081	0.20988	0.0532541	0.00153605		0.00153605
			N	30	30	30	30	30	30	30	30	30	30	30	30	30
		GNASAS_CpG5	Correlation Coefficient	0.0437043	0.0522523	-0.309976	0.0131512	-0.200636	-0.0132821	-0.0412861	0.218326	,533**	,645**	,830**	,553**	1
			Sig. (2-tailed)	0.818623	0.783912	0.0955118	0.94501	0.287742	0.944464	0.828507	0.246433	0.00242449	0.000120436	1.46091e-08	0.00153605
			N	30	30	30	30	30	30	30	30	30	30	30	30	30
normal sperm count	Spearman's rho	Age(year)	Correlation Coefficient	1	-0.303885	-0.208484	-0.0675408	-0.115812	-0.346797	-0.0587649	-0.216222	-0.324224	-0.213368	-0.22266	-,457*	-0.267129
			Sig. (2-tailed)		0.102555	0.268902	0.722873	0.542239	0.0604471	0.757733	0.251129	0.0804711	0.25759	0.236946	0.0111066	0.153569
			N	30	30	30	30	30	30	30	30	30	30	30	30	30
		BMI(kg/m2)	Correlation Coefficient	-0.303885	1	,429*	0.033768	0.223558	0.308553	-0.0159119	-0.0967168	-0.182675	-0.267337	-,424*	0.005168	-0.104004
			Sig. (2-tailed)	0.102555		0.0180136	0.859394	0.23501	0.0971238	0.93349	0.611156	0.333944	0.153236	0.0196527	0.978377	0.584424
			N	30	30	30	30	30	30	30	30	30	30	30	30	30
		semen volume (ml)	Correlation Coefficient	-0.208484	,429*	1	0.00619428	,673**	0.095483	-0.218891	0.0632346	0.144018	0.0323724	-0.0760097	0.15958	0.0555071
			Sig. (2-tailed)	0.268902	0.0180136		0.974084	4.58216e-05	0.615731	0.245182	0.739915	0.447689	0.865151	0.689738	0.399602	0.770798
			N	30	30	30	30	30	30	30	30	30	30	30	30	30
		sperm concentration (million/ml)	Correlation Coefficient	-0.0675408	0.033768	0.00619428	1	,663**	0.0495249	0.061084	0.250669	-0.0700621	-0.177171	-0.0661697	0.26395	0.0347183
			Sig. (2-tailed)	0.722873	0.859394	0.974084		6.54804e-05	0.794947	0.748473	0.181524	0.712953	0.34896	0.728285	0.15871	0.855477
			N	30	30	30	30	30	30	30	30	30	30	30	30	30
		total sperm count (million)	Correlation Coefficient	-0.115812	0.223558	,673**	,663**	1	0.00234533	-0.137838	0.21835	-0.0116653	-0.125862	-0.143872	0.305048	0.0346834
			Sig. (2-tailed)	0.542239	0.23501	4.58216e-05	6.54804e-05		0.990186	0.467613	0.24638	0.951215	0.507507	0.448155	0.101181	0.855621
			N	30	30	30	30	30	30	30	30	30	30	30	30	30
		sperm motility (%)	Correlation Coefficient	-0.346797	0.308553	0.095483	0.0495249	0.00234533	1	-0.018622	-0.161997	0.17155	0.232681	0.0818763	0.0673943	0.065689
			Sig. (2-tailed)	0.0604471	0.0971238	0.615731	0.794947	0.990186		0.922193	0.392407	0.364703	0.215954	0.667106	0.72345	0.730186
			N	30	30	30	30	30	30	30	30	30	30	30	30	30
		normal morphology (%)	Correlation Coefficient	-0.0587649	-0.0159119	-0.218891	0.061084	-0.137838	-0.018622	1	0.036753	-0.0926229	-0.0401523	0.136729	-0.105563	-0.196705
			Sig. (2-tailed)	0.757733	0.93349	0.245182	0.748473	0.467613	0.922193		0.847103	0.626394	0.83315	0.471237	0.578771	0.297485
			N	30	30	30	30	30	30	30	30	30	30	30	30	30
		GNAS_FC	Correlation Coefficient	-0.216222	-0.0967168	0.0632346	0.250669	0.21835	-0.161997	0.036753	1	0.241002	0.129752	-0.058307	0	-0.165654
			Sig. (2-tailed)	0.251129	0.611156	0.739915	0.181524	0.24638	0.392407	0.847103		0.199512	0.494368	0.759566	1	0.381661
			N	30	30	30	30	30	30	30	30	30	30	30	30	30
		GNASAS_CpG1	Correlation Coefficient	-0.324224	-0.182675	0.144018	-0.0700621	-0.0116653	0.17155	-0.0926229	0.241002	1	,934**	,729**	0.21058	,605**
			Sig. (2-tailed)	0.0804711	0.333944	0.447689	0.712953	0.951215	0.364703	0.626394	0.199512		5.16235e-14	5.01244e-06	0.264009	0.000393031
			N	30	30	30	30	30	30	30	30	30	30	30	30	30
		GNASAS_CpG2	Correlation Coefficient	-0.213368	-0.267337	0.0323724	-0.177171	-0.125862	0.232681	-0.0401523	0.129752	,934**	1	,796**	0.182574	,544**
			Sig. (2-tailed)	0.25759	0.153236	0.865151	0.34896	0.507507	0.215954	0.83315	0.494368	5.16235e-14		1.41295e-07	0.334216	0.00187284
			N	30	30	30	30	30	30	30	30	30	30	30	30	30
		GNASAS_CpG3	Correlation Coefficient	-0.22266	-,424*	-0.0760097	-0.0661697	-0.143872	0.0818763	0.136729	-0.058307	,729**	,796**	1	,391*	,471**
			Sig. (2-tailed)	0.236946	0.0196527	0.689738	0.728285	0.448155	0.667106	0.471237	0.759566	5.01244e-06	1.41295e-07		0.0326033	0.00863343
			N	30	30	30	30	30	30	30	30	30	30	30	30	30
		GNASAS_CpG4	Correlation Coefficient	-,457*	0.005168	0.15958	0.26395	0.305048	0.0673943	-0.105563	0	0.21058	0.182574	,391*	1	,447*
			Sig. (2-tailed)	0.0111066	0.978377	0.399602	0.15871	0.101181	0.72345	0.578771	1	0.264009	0.334216	0.0326033		0.0132192
			N	30	30	30	30	30	30	30	30	30	30	30	30	30
		GNASAS_CpG5	Correlation Coefficient	-0.267129	-0.104004	0.0555071	0.0347183	0.0346834	0.065689	-0.196705	-0.165654	,605**	,544**	,471**	,447*	1
			Sig. (2-tailed)	0.153569	0.584424	0.770798	0.855477	0.855621	0.730186	0.297485	0.381661	0.000393031	0.00187284	0.00863343	0.0132192
			N	30	30	30	30	30	30	30	30	30	30	30	30	30
*. Correlation is significant at the 0.05 level (2-tailed).
**. Correlation is significant at the 0.01 level (2-tailed).

## Sheet: Gene expression correlations
Correlations
groups				MESTIT1_FC	MEST_FC	GNAS_FC	CEP41_FC	H19_FC	IGF2_FC
fertile	Spearman's rho	MESTIT1_FC	Correlation Coefficient	1	,553**	,473**	,577**	,473**	,654**
			Sig. (2-tailed)		0.00153503	0.00832522	0.000836433	0.00833886	8.8508e-05
			N	30	30	30	30	30	30
		MEST_FC	Correlation Coefficient	,553**	1	,888**	,888**	0.25754	,657**
			Sig. (2-tailed)	0.00153503		5.77277e-11	6.23909e-11	0.16945	7.9927e-05
			N	30	30	30	30	30	30
		GNAS_FC	Correlation Coefficient	,473**	,888**	1	,885**	0.212057	,665**
			Sig. (2-tailed)	0.00832522	5.77277e-11		8.22625e-11	0.260596	6.11677e-05
			N	30	30	30	30	30	30
		CEP41_FC	Correlation Coefficient	,577**	,888**	,885**	1	0.324688	,687**
			Sig. (2-tailed)	0.000836433	6.23909e-11	8.22625e-11		0.0800136	2.7536e-05
			N	30	30	30	30	30	30
		H19_FC	Correlation Coefficient	,473**	0.25754	0.212057	0.324688	1	,613**
			Sig. (2-tailed)	0.00833886	0.16945	0.260596	0.0800136		0.000313231
			N	30	30	30	30	30	30
		IGF2_FC	Correlation Coefficient	,654**	,657**	,665**	,687**	,613**	1
			Sig. (2-tailed)	8.8508e-05	7.9927e-05	6.11677e-05	2.7536e-05	0.000313231
			N	30	30	30	30	30	30
oligozoospermic	Spearman's rho	MESTIT1_FC	Correlation Coefficient	1	,839**	,783**	,670**	,622**	,581**
			Sig. (2-tailed)		6.85797e-09	3.09577e-07	5.14625e-05	0.000239865	0.000759371
			N	30	30	30	30	30	30
		MEST_FC	Correlation Coefficient	,839**	1	,841**	,789**	,695**	,712**
			Sig. (2-tailed)	6.85797e-09		5.96205e-09	2.18729e-07	2.0467e-05	1.0296e-05
			N	30	30	30	30	30	30
		GNAS_FC	Correlation Coefficient	,783**	,841**	1	,825**	,641**	,642**
			Sig. (2-tailed)	3.09577e-07	5.96205e-09		1.97742e-08	0.000136672	0.000129868
			N	30	30	30	30	30	30
		CEP41_FC	Correlation Coefficient	,670**	,789**	,825**	1	,666**	,766**
			Sig. (2-tailed)	5.14625e-05	2.18729e-07	1.97742e-08		5.99179e-05	8.24995e-07
			N	30	30	30	30	30	30
		H19_FC	Correlation Coefficient	,622**	,695**	,641**	,666**	1	,808**
			Sig. (2-tailed)	0.000239865	2.0467e-05	0.000136672	5.99179e-05		6.50796e-08
			N	30	30	30	30	30	30
		IGF2_FC	Correlation Coefficient	,581**	,712**	,642**	,766**	,808**	1
			Sig. (2-tailed)	0.000759371	1.0296e-05	0.000129868	8.24995e-07	6.50796e-08
			N	30	30	30	30	30	30
normal sperm count	Spearman's rho	MESTIT1_FC	Correlation Coefficient	1	,705**	,474**	,409*	0.305432	,555**
			Sig. (2-tailed)		1.3741e-05	0.00809039	0.024719	0.10073	0.00146251
			N	30	30	30	30	30	30
		MEST_FC	Correlation Coefficient	,705**	1	,445*	,495**	,384*	,619**
			Sig. (2-tailed)	1.3741e-05		0.0138307	0.00542025	0.0361209	0.000262365
			N	30	30	30	30	30	30
		GNAS_FC	Correlation Coefficient	,474**	,445*	1	,762**	0.190317	,508**
			Sig. (2-tailed)	0.00809039	0.0138307		9.74545e-07	0.313761	0.00414693
			N	30	30	30	30	30	30
		CEP41_FC	Correlation Coefficient	,409*	,495**	,762**	1	0.226291	,512**
			Sig. (2-tailed)	0.024719	0.00542025	9.74545e-07		0.229187	0.00386293
			N	30	30	30	30	30	30
		H19_FC	Correlation Coefficient	0.305432	,384*	0.190317	0.226291	1	,534**
			Sig. (2-tailed)	0.10073	0.0361209	0.313761	0.229187		0.00235303
			N	30	30	30	30	30	30
		IGF2_FC	Correlation Coefficient	,555**	,619**	,508**	,512**	,534**	1
			Sig. (2-tailed)	0.00146251	0.000262365	0.00414693	0.00386293	0.00235303
			N	30	30	30	30	30	30
**. Correlation is significant at the 0.01 level (2-tailed).
*. Correlation is significant at the 0.05 level (2-tailed).

## Sheet: CEP41MERGED
Correlations
groups				Age(year)	BMI(kg/m2)	semen volume (ml)	sperm concentration (million/ml)	total sperm count (million)	sperm motility (%)	normal morphology (%)	CEP41_FC	CEP41 methylation
fertile	Spearman's rho	Age(year)	Correlation Coefficient	1	0.0146173	-0.107046	,322**	,246**	0.0336802	0.1417	-0.151211	0.0919451
			Sig. (2-tailed)		0.874096	0.244544	0.000340597	0.0067334	0.71497	0.122637	0.0992309	0.3179
			N	120	120	120	120	120	120	120	120	120
		BMI(kg/m2)	Correlation Coefficient	0.0146173	1	-0.0325401	,282**	,203*	-0.150397	-0.0999753	0.151107	-0.0685178
			Sig. (2-tailed)	0.874096		0.724223	0.00183142	0.0259	0.101087	0.277286	0.0994668	0.457123
			N	120	120	120	120	120	120	120	120	120
		semen volume (ml)	Correlation Coefficient	-0.107046	-0.0325401	1	0.0129309	,440**	-,238**	0.072439	,231*	0.0470409
			Sig. (2-tailed)	0.244544	0.724223		0.888522	5.08192e-07	0.00888308	0.431717	0.0109983	0.609914
			N	120	120	120	120	120	120	120	120	120
		sperm concentration (million/ml)	Correlation Coefficient	,322**	,282**	0.0129309	1	,886**	,188*	,253**	0.0950791	0.0531067
			Sig. (2-tailed)	0.000340597	0.00183142	0.888522		3.01745e-41	0.0392932	0.00538088	0.301614	0.564566
			N	120	120	120	120	120	120	120	120	120
		total sperm count (million)	Correlation Coefficient	,246**	,203*	,440**	,886**	1	0.0267739	,232*	0.144415	0.0752647
			Sig. (2-tailed)	0.0067334	0.0259	5.08192e-07	3.01745e-41		0.771606	0.0109031	0.11556	0.413921
			N	120	120	120	120	120	120	120	120	120
		sperm motility (%)	Correlation Coefficient	0.0336802	-0.150397	-,238**	,188*	0.0267739	1	0.156447	-0.175631	0.146128
			Sig. (2-tailed)	0.71497	0.101087	0.00888308	0.0392932	0.771606		0.087937	0.0550164	0.111259
			N	120	120	120	120	120	120	120	120	120
		normal morphology (%)	Correlation Coefficient	0.1417	-0.0999753	0.072439	,253**	,232*	0.156447	1	0.128864	0.100971
			Sig. (2-tailed)	0.122637	0.277286	0.431717	0.00538088	0.0109031	0.087937		0.160703	0.272505
			N	120	120	120	120	120	120	120	120	120
		CEP41_FC	Correlation Coefficient	-0.151211	0.151107	,231*	0.0950791	0.144415	-0.175631	0.128864	1	-0.0125469
			Sig. (2-tailed)	0.0992309	0.0994668	0.0109983	0.301614	0.11556	0.0550164	0.160703		0.891812
			N	120	120	120	120	120	120	120	120	120
		CEP41 methylation	Correlation Coefficient	0.0919451	-0.0685178	0.0470409	0.0531067	0.0752647	0.146128	0.100971	-0.0125469	1
			Sig. (2-tailed)	0.3179	0.457123	0.609914	0.564566	0.413921	0.111259	0.272505	0.891812
			N	120	120	120	120	120	120	120	120	120
oligozoospermic	Spearman's rho	Age(year)	Correlation Coefficient	1	-,183*	-0.0510268	0.114421	0.0817492	-,417**	0.166887	,208*	0.140569
			Sig. (2-tailed)		0.0453167	0.579934	0.213355	0.374739	2.15177e-06	0.0708803	0.0225844	0.125682
			N	120	120	120	120	120	120	118	120	120
		BMI(kg/m2)	Correlation Coefficient	-,183*	1	,247**	-0.0456897	0.0733149	0.0714788	0.0216165	0.164015	-0.104794
			Sig. (2-tailed)	0.0453167		0.00649032	0.620229	0.426154	0.437862	0.816272	0.0734495	0.254667
			N	120	120	120	120	120	120	118	120	120
		semen volume (ml)	Correlation Coefficient	-0.0510268	,247**	1	,271**	,613**	,197*	-0.108858	-,280**	,241**
			Sig. (2-tailed)	0.579934	0.00649032		0.00279871	1.02916e-13	0.030965	0.240635	0.00194426	0.00787949
			N	120	120	120	120	120	120	118	120	120
		sperm concentration (million/ml)	Correlation Coefficient	0.114421	-0.0456897	,271**	1	,867**	,194*	-,187*	-,191*	0.12522
			Sig. (2-tailed)	0.213355	0.620229	0.00279871		1.97276e-37	0.0335111	0.0422122	0.0368742	0.172966
			N	120	120	120	120	120	120	118	120	120
		total sperm count (million)	Correlation Coefficient	0.0817492	0.0733149	,613**	,867**	1	,231*	-,221*	-,330**	,182*
			Sig. (2-tailed)	0.374739	0.426154	1.02916e-13	1.97276e-37		0.011301	0.0161352	0.00022864	0.0460734
			N	120	120	120	120	120	120	118	120	120
		sperm motility (%)	Correlation Coefficient	-,417**	0.0714788	,197*	,194*	,231*	1	-,235*	-0.0690137	0.118501
			Sig. (2-tailed)	2.15177e-06	0.437862	0.030965	0.0335111	0.011301		0.0103641	0.453865	0.197374
			N	120	120	120	120	120	120	118	120	120
		normal morphology (%)	Correlation Coefficient	0.166887	0.0216165	-0.108858	-,187*	-,221*	-,235*	1	0.142579	0.0829698
			Sig. (2-tailed)	0.0708803	0.816272	0.240635	0.0422122	0.0161352	0.0103641		0.123511	0.371734
			N	118	118	118	118	118	118	118	118	118
		CEP41_FC	Correlation Coefficient	,208*	0.164015	-,280**	-,191*	-,330**	-0.0690137	0.142579	1	0.0342899
			Sig. (2-tailed)	0.0225844	0.0734495	0.00194426	0.0368742	0.00022864	0.453865	0.123511		0.710038
			N	120	120	120	120	120	120	118	120	120
		CEP41 methylation	Correlation Coefficient	0.140569	-0.104794	,241**	0.12522	,182*	0.118501	0.0829698	0.0342899	1
			Sig. (2-tailed)	0.125682	0.254667	0.00787949	0.172966	0.0460734	0.197374	0.371734	0.710038
			N	120	120	120	120	120	120	118	120	120
normal sperm count	Spearman's rho	Age(year)	Correlation Coefficient	1	-,304**	-,208*	-0.0675408	-0.115812	-,347**	-0.0587649	-,282**	-0.0533816
			Sig. (2-tailed)		0.000740273	0.0223076	0.46358	0.207806	0.000104308	0.523766	0.00182805	0.56255
			N	120	120	120	120	120	120	120	120	120
		BMI(kg/m2)	Correlation Coefficient	-,304**	1	,429**	0.033768	,224*	,309**	-0.0159119	-0.0225957	0.10112
			Sig. (2-tailed)	0.000740273		1.01694e-06	0.714259	0.0141091	0.000606478	0.86305	0.806484	0.271794
			N	120	120	120	120	120	120	120	120	120
		semen volume (ml)	Correlation Coefficient	-,208*	,429**	1	0.00619428	,673**	0.095483	-,219*	0.0980704	-0.0147185
			Sig. (2-tailed)	0.0223076	1.01694e-06		0.946466	3.71094e-17	0.299555	0.0163086	0.286589	0.873232
			N	120	120	120	120	120	120	120	120	120
		sperm concentration (million/ml)	Correlation Coefficient	-0.0675408	0.033768	0.00619428	1	,663**	0.0495249	0.061084	,262**	-0.00204579
			Sig. (2-tailed)	0.46358	0.714259	0.946466		1.60289e-16	0.59115	0.507486	0.0037881	0.982308
			N	120	120	120	120	120	120	120	120	120
		total sperm count (million)	Correlation Coefficient	-0.115812	,224*	,673**	,663**	1	0.00234533	-0.137838	,238**	-0.0429186
			Sig. (2-tailed)	0.207806	0.0141091	3.71094e-17	1.60289e-16		0.979718	0.133275	0.00892872	0.641614
			N	120	120	120	120	120	120	120	120	120
		sperm motility (%)	Correlation Coefficient	-,347**	,309**	0.095483	0.0495249	0.00234533	1	-0.018622	-0.104176	-0.0430338
			Sig. (2-tailed)	0.000104308	0.000606478	0.299555	0.59115	0.979718		0.840014	0.257494	0.640719
			N	120	120	120	120	120	120	120	120	120
		normal morphology (%)	Correlation Coefficient	-0.0587649	-0.0159119	-,219*	0.061084	-0.137838	-0.018622	1	,192*	-0.0602731
			Sig. (2-tailed)	0.523766	0.86305	0.0163086	0.507486	0.133275	0.840014		0.0352909	0.513149
			N	120	120	120	120	120	120	120	120	120
		CEP41_FC	Correlation Coefficient	-,282**	-0.0225957	0.0980704	,262**	,238**	-0.104176	,192*	1	,184*
			Sig. (2-tailed)	0.00182805	0.806484	0.286589	0.0037881	0.00892872	0.257494	0.0352909		0.0443707
			N	120	120	120	120	120	120	120	120	120
		CEP41 methylation	Correlation Coefficient	-0.0533816	0.10112	-0.0147185	-0.00204579	-0.0429186	-0.0430338	-0.0602731	,184*	1
			Sig. (2-tailed)	0.56255	0.271794	0.873232	0.982308	0.641614	0.640719	0.513149	0.0443707
			N	120	120	120	120	120	120	120	120	120
**. Correlation is significant at the 0.01 level (2-tailed).
*. Correlation is significant at the 0.05 level (2-tailed).

## Sheet: GNASASMERGED
Correlations
groups				Age(year)	BMI(kg/m2)	semen volume (ml)	sperm concentration (million/ml)	total sperm count (million)	sperm motility (%)	normal morphology (%)	GNAS_FC	GNASAS methylation
fertile	Spearman's rho	Age(year)	Correlation Coefficient	1	0.0146173	-0.107046	,322**	,246**	0.0336802	0.1417	-0.0882584	0.155007
			Sig. (2-tailed)		0.859087	0.192294	5.97969e-05	0.00239724	0.682421	0.0836871	0.282825	0.0582215
			N	150	150	150	150	150	150	150	150	150
		BMI(kg/m2)	Correlation Coefficient	0.0146173	1	-0.0325401	,282**	,203*	-0.150397	-0.0999753	,268**	-0.122874
			Sig. (2-tailed)	0.859087		0.692619	0.000480304	0.0125624	0.0662055	0.223508	0.000922671	0.134138
			N	150	150	150	150	150	150	150	150	150
		semen volume (ml)	Correlation Coefficient	-0.107046	-0.0325401	1	0.0129309	,440**	-,238**	0.072439	,188*	0.0512949
			Sig. (2-tailed)	0.192294	0.692619		0.875204	1.82327e-08	0.00337257	0.378356	0.0211716	0.53303
			N	150	150	150	150	150	150	150	150	150
		sperm concentration (million/ml)	Correlation Coefficient	,322**	,282**	0.0129309	1	,886**	,188*	,253**	0.135421	-0.153098
			Sig. (2-tailed)	5.97969e-05	0.000480304	0.875204		2.53805e-51	0.0209284	0.00181819	0.098471	0.0614264
			N	150	150	150	150	150	150	150	150	150
		total sperm count (million)	Correlation Coefficient	,246**	,203*	,440**	,886**	1	0.0267739	,232**	,163*	-0.0904065
			Sig. (2-tailed)	0.00239724	0.0125624	1.82327e-08	2.53805e-51		0.745009	0.00434016	0.0458736	0.271227
			N	150	150	150	150	150	150	150	150	150
		sperm motility (%)	Correlation Coefficient	0.0336802	-0.150397	-,238**	,188*	0.0267739	1	0.156447	-0.151028	0.0162739
			Sig. (2-tailed)	0.682421	0.0662055	0.00337257	0.0209284	0.745009		0.0558963	0.0650624	0.843311
			N	150	150	150	150	150	150	150	150	150
		normal morphology (%)	Correlation Coefficient	0.1417	-0.0999753	0.072439	,253**	,232**	0.156447	1	,202*	0.116528
			Sig. (2-tailed)	0.0836871	0.223508	0.378356	0.00181819	0.00434016	0.0558963		0.0130624	0.155585
			N	150	150	150	150	150	150	150	150	150
		GNAS_FC	Correlation Coefficient	-0.0882584	,268**	,188*	0.135421	,163*	-0.151028	,202*	1	0.0781476
			Sig. (2-tailed)	0.282825	0.000922671	0.0211716	0.098471	0.0458736	0.0650624	0.0130624		0.34183
			N	150	150	150	150	150	150	150	150	150
		GNASAS methylation	Correlation Coefficient	0.155007	-0.122874	0.0512949	-0.153098	-0.0904065	0.0162739	0.116528	0.0781476	1
			Sig. (2-tailed)	0.0582215	0.134138	0.53303	0.0614264	0.271227	0.843311	0.155585	0.34183
			N	150	150	150	150	150	150	150	150	150
oligozoospermic	Spearman's rho	Age(year)	Correlation Coefficient	1	-,183*	-0.0510268	0.114421	0.0817492	-,417**	,174*	0.0579938	-0.0333364
			Sig. (2-tailed)		0.0249148	0.535176	0.163249	0.319975	1.10135e-07	0.0336199	0.480855	0.68549
			N	150	150	150	150	150	150	150	150	150
		BMI(kg/m2)	Correlation Coefficient	-,183*	1	,247**	-0.0456897	0.0733149	0.0714788	0.0274216	-0.0410487	-0.0638728
			Sig. (2-tailed)	0.0249148		0.00229101	0.578764	0.372602	0.384725	0.73906	0.617958	0.437437
			N	150	150	150	150	150	150	150	150	150
		semen volume (ml)	Correlation Coefficient	-0.0510268	,247**	1	,271**	,613**	,197*	-0.118604	-,314**	-,240**
			Sig. (2-tailed)	0.535176	0.00229101		0.000811281	7.91835e-17	0.015636	0.148301	9.26073e-05	0.00311175
			N	150	150	150	150	150	150	150	150	150
		sperm concentration (million/ml)	Correlation Coefficient	0.114421	-0.0456897	,271**	1	,867**	,194*	-,185*	-0.0508707	-0.0445837
			Sig. (2-tailed)	0.163249	0.578764	0.000811281		1.54023e-46	0.0172245	0.0236158	0.536427	0.587999
			N	150	150	150	150	150	150	150	150	150
		total sperm count (million)	Correlation Coefficient	0.0817492	0.0733149	,613**	,867**	1	,231**	-,222**	-,236**	-,194*
			Sig. (2-tailed)	0.319975	0.372602	7.91835e-17	1.54023e-46		0.00453586	0.00636249	0.00359846	0.0175805
			N	150	150	150	150	150	150	150	150	150
		sperm motility (%)	Correlation Coefficient	-,417**	0.0714788	,197*	,194*	,231**	1	-,240**	,200*	0.00173183
			Sig. (2-tailed)	1.10135e-07	0.384725	0.015636	0.0172245	0.00453586		0.00306835	0.0143265	0.983219
			N	150	150	150	150	150	150	150	150	150
		normal morphology (%)	Correlation Coefficient	,174*	0.0274216	-0.118604	-,185*	-,222**	-,240**	1	0.0803794	-0.00807485
			Sig. (2-tailed)	0.0336199	0.73906	0.148301	0.0236158	0.00636249	0.00306835		0.328178	0.921876
			N	150	150	150	150	150	150	150	150	150
		GNAS_FC	Correlation Coefficient	0.0579938	-0.0410487	-,314**	-0.0508707	-,236**	,200*	0.0803794	1	,181*
			Sig. (2-tailed)	0.480855	0.617958	9.26073e-05	0.536427	0.00359846	0.0143265	0.328178		0.0266078
			N	150	150	150	150	150	150	150	150	150
		GNASAS methylation	Correlation Coefficient	-0.0333364	-0.0638728	-,240**	-0.0445837	-,194*	0.00173183	-0.00807485	,181*	1
			Sig. (2-tailed)	0.68549	0.437437	0.00311175	0.587999	0.0175805	0.983219	0.921876	0.0266078
			N	150	150	150	150	150	150	150	150	150
normal sperm count	Spearman's rho	Age(year)	Correlation Coefficient	1	-,304**	-,208*	-0.0675408	-0.115812	-,347**	-0.0587649	-,216**	-,272**
			Sig. (2-tailed)		0.000156525	0.0104603	0.411521	0.15816	1.37665e-05	0.475031	0.00787165	0.000759755
			N	150	150	150	150	150	150	150	150	150
		BMI(kg/m2)	Correlation Coefficient	-,304**	1	,429**	0.033768	,224**	,309**	-0.0159119	-0.0967168	-,193*
			Sig. (2-tailed)	0.000156525		4.32872e-08	0.681638	0.00595938	0.000122269	0.846754	0.239041	0.0181177
			N	150	150	150	150	150	150	150	150	150
		semen volume (ml)	Correlation Coefficient	-,208*	,429**	1	0.00619428	,673**	0.095483	-,219**	0.0632346	0.0547579
			Sig. (2-tailed)	0.0104603	4.32872e-08		0.940032	3.89033e-21	0.245114	0.00712076	0.442039	0.505709
			N	150	150	150	150	150	150	150	150	150
		sperm concentration (million/ml)	Correlation Coefficient	-0.0675408	0.033768	0.00619428	1	,663**	0.0495249	0.061084	,251**	-0.0154427
			Sig. (2-tailed)	0.411521	0.681638	0.940032		2.42873e-20	0.547274	0.457749	0.00197528	0.85122
			N	150	150	150	150	150	150	150	150	150
		total sperm count (million)	Correlation Coefficient	-0.115812	,224**	,673**	,663**	1	0.00234533	-0.137838	,218**	-0.00308544
			Sig. (2-tailed)	0.15816	0.00595938	3.89033e-21	2.42873e-20		0.977276	0.0925529	0.00726759	0.970108
			N	150	150	150	150	150	150	150	150	150
		sperm motility (%)	Correlation Coefficient	-,347**	,309**	0.095483	0.0495249	0.00234533	1	-0.018622	-,162*	0.119108
			Sig. (2-tailed)	1.37665e-05	0.000122269	0.245114	0.547274	0.977276		0.821059	0.0476413	0.146573
			N	150	150	150	150	150	150	150	150	150
		normal morphology (%)	Correlation Coefficient	-0.0587649	-0.0159119	-,219**	0.061084	-0.137838	-0.018622	1	0.036753	-0.0542467
			Sig. (2-tailed)	0.475031	0.846754	0.00712076	0.457749	0.0925529	0.821059		0.655225	0.509696
			N	150	150	150	150	150	150	150	150	150
		GNAS_FC	Correlation Coefficient	-,216**	-0.0967168	0.0632346	,251**	,218**	-,162*	0.036753	1	0.0285308
			Sig. (2-tailed)	0.00787165	0.239041	0.442039	0.00197528	0.00726759	0.0476413	0.655225		0.728909
			N	150	150	150	150	150	150	150	150	150
		GNASAS methylation	Correlation Coefficient	-,272**	-,193*	0.0547579	-0.0154427	-0.00308544	0.119108	-0.0542467	0.0285308	1
			Sig. (2-tailed)	0.000759755	0.0181177	0.505709	0.85122	0.970108	0.146573	0.509696	0.728909
			N	150	150	150	150	150	150	150	150	150
**. Correlation is significant at the 0.01 level (2-tailed).
*. Correlation is significant at the 0.05 level (2-tailed).

## Sheet: H19MERGED
Correlations
group				Age(year)	BMI(kg/m2)	semen volume (ml)	sperm concentration (million/ml)	total sperm count (million)	sperm motility (%)	normal morphology (%)	H19 FC	H19 methylation
fertile	Spearman's rho	Age(year)	Correlation Coefficient	1	0.0146173	-0.107046	,322**	,246**	0.0336802	0.1417	,187*	0.0819197
			Sig. (2-tailed)		0.859087	0.192294	5.97969e-05	0.00239724	0.682421	0.0836871	0.0218883	0.318964
			N	150	150	150	150	150	150	150	150	150
		BMI(kg/m2)	Correlation Coefficient	0.0146173	1	-0.0325401	,282**	,203*	-0.150397	-0.0999753	-0.131886	-0.106341
			Sig. (2-tailed)	0.859087		0.692619	0.000480304	0.0125624	0.0662055	0.223508	0.107661	0.195255
			N	150	150	150	150	150	150	150	150	150
		semen volume (ml)	Correlation Coefficient	-0.107046	-0.0325401	1	0.0129309	,440**	-,238**	0.072439	,363**	-0.119081
			Sig. (2-tailed)	0.192294	0.692619		0.875204	1.82327e-08	0.00337257	0.378356	4.94238e-06	0.146668
			N	150	150	150	150	150	150	150	150	150
		sperm concentration (million/ml)	Correlation Coefficient	,322**	,282**	0.0129309	1	,886**	,188*	,253**	,199*	-0.0832699
			Sig. (2-tailed)	5.97969e-05	0.000480304	0.875204		2.53805e-51	0.0209284	0.00181819	0.0146913	0.311026
			N	150	150	150	150	150	150	150	150	150
		total sperm count (million)	Correlation Coefficient	,246**	,203*	,440**	,886**	1	0.0267739	,232**	,308**	-0.117887
			Sig. (2-tailed)	0.00239724	0.0125624	1.82327e-08	2.53805e-51		0.745009	0.00434016	0.000124209	0.150789
			N	150	150	150	150	150	150	150	150	150
		sperm motility (%)	Correlation Coefficient	0.0336802	-0.150397	-,238**	,188*	0.0267739	1	0.156447	-0.129353	,219**
			Sig. (2-tailed)	0.682421	0.0662055	0.00337257	0.0209284	0.745009		0.0558963	0.114651	0.00696956
			N	150	150	150	150	150	150	150	150	150
		normal morphology (%)	Correlation Coefficient	0.1417	-0.0999753	0.072439	,253**	,232**	0.156447	1	0.0208922	-0.0339893
			Sig. (2-tailed)	0.0836871	0.223508	0.378356	0.00181819	0.00434016	0.0558963		0.799678	0.679666
			N	150	150	150	150	150	150	150	150	150
		H19 FC	Correlation Coefficient	,187*	-0.131886	,363**	,199*	,308**	-0.129353	0.0208922	1	-,161*
			Sig. (2-tailed)	0.0218883	0.107661	4.94238e-06	0.0146913	0.000124209	0.114651	0.799678		0.0488928
			N	150	150	150	150	150	150	150	150	150
		H19 methylation	Correlation Coefficient	0.0819197	-0.106341	-0.119081	-0.0832699	-0.117887	,219**	-0.0339893	-,161*	1
			Sig. (2-tailed)	0.318964	0.195255	0.146668	0.311026	0.150789	0.00696956	0.679666	0.0488928
			N	150	150	150	150	150	150	150	150	150
oligozoospermic	Spearman's rho	Age(year)	Correlation Coefficient	1	-,183*	-0.0510268	0.114421	0.0817492	-,417**	,174*	,167*	0.130061
			Sig. (2-tailed)		0.0249148	0.535176	0.163249	0.319975	1.10135e-07	0.0336199	0.0409993	0.112663
			N	150	150	150	150	150	150	150	150	150
		BMI(kg/m2)	Correlation Coefficient	-,183*	1	,247**	-0.0456897	0.0733149	0.0714788	0.0274216	-0.0129075	0.124184
			Sig. (2-tailed)	0.0249148		0.00229101	0.578764	0.372602	0.384725	0.73906	0.875427	0.130007
			N	150	150	150	150	150	150	150	150	150
		semen volume (ml)	Correlation Coefficient	-0.0510268	,247**	1	,271**	,613**	,197*	-0.118604	-,247**	0.109022
			Sig. (2-tailed)	0.535176	0.00229101		0.000811281	7.91835e-17	0.015636	0.148301	0.00231658	0.184168
			N	150	150	150	150	150	150	150	150	150
		sperm concentration (million/ml)	Correlation Coefficient	0.114421	-0.0456897	,271**	1	,867**	,194*	-,185*	-,277**	0.0264019
			Sig. (2-tailed)	0.163249	0.578764	0.000811281		1.54023e-46	0.0172245	0.0236158	0.000599247	0.748433
			N	150	150	150	150	150	150	150	150	150
		total sperm count (million)	Correlation Coefficient	0.0817492	0.0733149	,613**	,867**	1	,231**	-,222**	-,398**	0.076489
			Sig. (2-tailed)	0.319975	0.372602	7.91835e-17	1.54023e-46		0.00453586	0.00636249	4.59856e-07	0.352204
			N	150	150	150	150	150	150	150	150	150
		sperm motility (%)	Correlation Coefficient	-,417**	0.0714788	,197*	,194*	,231**	1	-,240**	-0.157374	-0.0870525
			Sig. (2-tailed)	1.10135e-07	0.384725	0.015636	0.0172245	0.00453586		0.00306835	0.0544416	0.28948
			N	150	150	150	150	150	150	150	150	150
		normal morphology (%)	Correlation Coefficient	,174*	0.0274216	-0.118604	-,185*	-,222**	-,240**	1	0.143484	0.0658204
			Sig. (2-tailed)	0.0336199	0.73906	0.148301	0.0236158	0.00636249	0.00306835		0.0798271	0.423562
			N	150	150	150	150	150	150	150	150	150
		H19 FC	Correlation Coefficient	,167*	-0.0129075	-,247**	-,277**	-,398**	-0.157374	0.143484	1	0.0578688
			Sig. (2-tailed)	0.0409993	0.875427	0.00231658	0.000599247	4.59856e-07	0.0544416	0.0798271		0.481803
			N	150	150	150	150	150	150	150	150	150
		H19 methylation	Correlation Coefficient	0.130061	0.124184	0.109022	0.0264019	0.076489	-0.0870525	0.0658204	0.0578688	1
			Sig. (2-tailed)	0.112663	0.130007	0.184168	0.748433	0.352204	0.28948	0.423562	0.481803
			N	150	150	150	150	150	150	150	150	150
normal sperm count	Spearman's rho	Age(year)	Correlation Coefficient	1	-,304**	-,208*	-0.0675408	-0.115812	-,347**	-0.0587649	-,352**	0.10529
			Sig. (2-tailed)		0.000156525	0.0104603	0.411521	0.15816	1.37665e-05	0.475031	1.00099e-05	0.199734
			N	150	150	150	150	150	150	150	150	150
		BMI(kg/m2)	Correlation Coefficient	-,304**	1	,429**	0.033768	,224**	,309**	-0.0159119	0.0812375	0.0380244
			Sig. (2-tailed)	0.000156525		4.32872e-08	0.681638	0.00595938	0.000122269	0.846754	0.323024	0.644101
			N	150	150	150	150	150	150	150	150	150
		semen volume (ml)	Correlation Coefficient	-,208*	,429**	1	0.00619428	,673**	0.095483	-,219**	-0.0238249	0.111822
			Sig. (2-tailed)	0.0104603	4.32872e-08		0.940032	3.89033e-21	0.245114	0.00712076	0.77228	0.173085
			N	150	150	150	150	150	150	150	150	150
		sperm concentration (million/ml)	Correlation Coefficient	-0.0675408	0.033768	0.00619428	1	,663**	0.0495249	0.061084	-0.0380029	0.108799
			Sig. (2-tailed)	0.411521	0.681638	0.940032		2.42873e-20	0.547274	0.457749	0.644288	0.185073
			N	150	150	150	150	150	150	150	150	150
		total sperm count (million)	Correlation Coefficient	-0.115812	,224**	,673**	,663**	1	0.00234533	-0.137838	-0.109552	,176*
			Sig. (2-tailed)	0.15816	0.00595938	3.89033e-21	2.42873e-20		0.977276	0.0925529	0.182029	0.0309861
			N	150	150	150	150	150	150	150	150	150
		sperm motility (%)	Correlation Coefficient	-,347**	,309**	0.095483	0.0495249	0.00234533	1	-0.018622	0.0723379	-0.0108981
			Sig. (2-tailed)	1.37665e-05	0.000122269	0.245114	0.547274	0.977276		0.821059	0.379024	0.894698
			N	150	150	150	150	150	150	150	150	150
		normal morphology (%)	Correlation Coefficient	-0.0587649	-0.0159119	-,219**	0.061084	-0.137838	-0.018622	1	,313**	-0.0959865
			Sig. (2-tailed)	0.475031	0.846754	0.00712076	0.457749	0.0925529	0.821059		9.39922e-05	0.242623
			N	150	150	150	150	150	150	150	150	150
		H19 FC	Correlation Coefficient	-,352**	0.0812375	-0.0238249	-0.0380029	-0.109552	0.0723379	,313**	1	-0.0543205
			Sig. (2-tailed)	1.00099e-05	0.323024	0.77228	0.644288	0.182029	0.379024	9.39922e-05		0.509119
			N	150	150	150	150	150	150	150	150	150
		H19 methylation	Correlation Coefficient	0.10529	0.0380244	0.111822	0.108799	,176*	-0.0108981	-0.0959865	-0.0543205	1
			Sig. (2-tailed)	0.199734	0.644101	0.173085	0.185073	0.0309861	0.894698	0.242623	0.509119
			N	150	150	150	150	150	150	150	150	150
**. Correlation is significant at the 0.01 level (2-tailed).
*. Correlation is significant at the 0.05 level (2-tailed).

## Sheet: IGF2ASMERGED
Correlations
groups				Age(year)	BMI(kg/m2)	semen volume (ml)	sperm concentration (million/ml)	total sperm count (million)	sperm motility (%)	normal morphology (%)	IGF2_FC	IGF2AS methylation
fertile	Spearman's rho	Age(year)	Correlation Coefficient	1	0.0146173	-0.107046	,322**	,246**	0.0336802	0.1417	-,254**	-,331**
			Sig. (2-tailed)		0.859087	0.192294	5.97969e-05	0.00239724	0.682421	0.0836871	0.00173812	3.42417e-05
			N	150	150	150	150	150	150	150	150	150
		BMI(kg/m2)	Correlation Coefficient	0.0146173	1	-0.0325401	,282**	,203*	-0.150397	-0.0999753	0.0852247	0.052386
			Sig. (2-tailed)	0.859087		0.692619	0.000480304	0.0125624	0.0662055	0.223508	0.299763	0.524343
			N	150	150	150	150	150	150	150	150	150
		semen volume (ml)	Correlation Coefficient	-0.107046	-0.0325401	1	0.0129309	,440**	-,238**	0.072439	,384**	0.00159797
			Sig. (2-tailed)	0.192294	0.692619		0.875204	1.82327e-08	0.00337257	0.378356	1.26669e-06	0.984516
			N	150	150	150	150	150	150	150	150	150
		sperm concentration (million/ml)	Correlation Coefficient	,322**	,282**	0.0129309	1	,886**	,188*	,253**	-0.0227096	-,229**
			Sig. (2-tailed)	5.97969e-05	0.000480304	0.875204		2.53805e-51	0.0209284	0.00181819	0.782669	0.00483406
			N	150	150	150	150	150	150	150	150	150
		total sperm count (million)	Correlation Coefficient	,246**	,203*	,440**	,886**	1	0.0267739	,232**	0.126599	-,219**
			Sig. (2-tailed)	0.00239724	0.0125624	1.82327e-08	2.53805e-51		0.745009	0.00434016	0.122645	0.00715486
			N	150	150	150	150	150	150	150	150	150
		sperm motility (%)	Correlation Coefficient	0.0336802	-0.150397	-,238**	,188*	0.0267739	1	0.156447	-,261**	-0.135966
			Sig. (2-tailed)	0.682421	0.0662055	0.00337257	0.0209284	0.745009		0.0558963	0.00123278	0.0971117
			N	150	150	150	150	150	150	150	150	150
		normal morphology (%)	Correlation Coefficient	0.1417	-0.0999753	0.072439	,253**	,232**	0.156447	1	-0.097008	-0.0671703
			Sig. (2-tailed)	0.0836871	0.223508	0.378356	0.00181819	0.00434016	0.0558963		0.237623	0.414097
			N	150	150	150	150	150	150	150	150	150
		IGF2_FC	Correlation Coefficient	-,254**	0.0852247	,384**	-0.0227096	0.126599	-,261**	-0.097008	1	,192*
			Sig. (2-tailed)	0.00173812	0.299763	1.26669e-06	0.782669	0.122645	0.00123278	0.237623		0.0186929
			N	150	150	150	150	150	150	150	150	150
		IGF2AS methylation	Correlation Coefficient	-,331**	0.052386	0.00159797	-,229**	-,219**	-0.135966	-0.0671703	,192*	1
			Sig. (2-tailed)	3.42417e-05	0.524343	0.984516	0.00483406	0.00715486	0.0971117	0.414097	0.0186929
			N	150	150	150	150	150	150	150	150	150
oligozoospermic	Spearman's rho	Age(year)	Correlation Coefficient	1	-,183*	-0.0510268	0.114421	0.0817492	-,417**	,174*	0.0560584	,165*
			Sig. (2-tailed)		0.0249148	0.535176	0.163249	0.319975	1.10135e-07	0.0336199	0.495641	0.0441501
			N	150	150	150	150	150	150	150	150	150
		BMI(kg/m2)	Correlation Coefficient	-,183*	1	,247**	-0.0456897	0.0733149	0.0714788	0.0274216	,176*	-0.0023315
			Sig. (2-tailed)	0.0249148		0.00229101	0.578764	0.372602	0.384725	0.73906	0.0309833	0.97741
			N	150	150	150	150	150	150	150	150	150
		semen volume (ml)	Correlation Coefficient	-0.0510268	,247**	1	,271**	,613**	,197*	-0.118604	-,185*	0.110649
			Sig. (2-tailed)	0.535176	0.00229101		0.000811281	7.91835e-17	0.015636	0.148301	0.0233107	0.177666
			N	150	150	150	150	150	150	150	150	150
		sperm concentration (million/ml)	Correlation Coefficient	0.114421	-0.0456897	,271**	1	,867**	,194*	-,185*	-,212**	0.0359907
			Sig. (2-tailed)	0.163249	0.578764	0.000811281		1.54023e-46	0.0172245	0.0236158	0.00904172	0.661931
			N	150	150	150	150	150	150	150	150	150
		total sperm count (million)	Correlation Coefficient	0.0817492	0.0733149	,613**	,867**	1	,231**	-,222**	-,344**	-0.0140124
			Sig. (2-tailed)	0.319975	0.372602	7.91835e-17	1.54023e-46		0.00453586	0.00636249	1.62811e-05	0.864861
			N	150	150	150	150	150	150	150	150	150
		sperm motility (%)	Correlation Coefficient	-,417**	0.0714788	,197*	,194*	,231**	1	-,240**	0.0358605	-0.00474117
			Sig. (2-tailed)	1.10135e-07	0.384725	0.015636	0.0172245	0.00453586		0.00306835	0.663079	0.954082
			N	150	150	150	150	150	150	150	150	150
		normal morphology (%)	Correlation Coefficient	,174*	0.0274216	-0.118604	-,185*	-,222**	-,240**	1	0.143468	-0.0736876
			Sig. (2-tailed)	0.0336199	0.73906	0.148301	0.0236158	0.00636249	0.00306835		0.079861	0.37017
			N	150	150	150	150	150	150	150	150	150
		IGF2_FC	Correlation Coefficient	0.0560584	,176*	-,185*	-,212**	-,344**	0.0358605	0.143468	1	,212**
			Sig. (2-tailed)	0.495641	0.0309833	0.0233107	0.00904172	1.62811e-05	0.663079	0.079861		0.00913123
			N	150	150	150	150	150	150	150	150	150
		IGF2AS methylation	Correlation Coefficient	,165*	-0.0023315	0.110649	0.0359907	-0.0140124	-0.00474117	-0.0736876	,212**	1
			Sig. (2-tailed)	0.0441501	0.97741	0.177666	0.661931	0.864861	0.954082	0.37017	0.00913123
			N	150	150	150	150	150	150	150	150	150
normal sperm count	Spearman's rho	Age(year)	Correlation Coefficient	1	-,304**	-,208*	-0.0675408	-0.115812	-,347**	-0.0587649	-,219**	-0.073034
			Sig. (2-tailed)		0.000156525	0.0104603	0.411521	0.15816	1.37665e-05	0.475031	0.00711655	0.374441
			N	150	150	150	150	150	150	150	150	150
		BMI(kg/m2)	Correlation Coefficient	-,304**	1	,429**	0.033768	,224**	,309**	-0.0159119	-,175*	-0.0883569
			Sig. (2-tailed)	0.000156525		4.32872e-08	0.681638	0.00595938	0.000122269	0.846754	0.0324644	0.282286
			N	150	150	150	150	150	150	150	150	150
		semen volume (ml)	Correlation Coefficient	-,208*	,429**	1	0.00619428	,673**	0.095483	-,219**	-0.0396362	0.0254983
			Sig. (2-tailed)	0.0104603	4.32872e-08		0.940032	3.89033e-21	0.245114	0.00712076	0.630111	0.756768
			N	150	150	150	150	150	150	150	150	150
		sperm concentration (million/ml)	Correlation Coefficient	-0.0675408	0.033768	0.00619428	1	,663**	0.0495249	0.061084	,277**	0.0380403
			Sig. (2-tailed)	0.411521	0.681638	0.940032		2.42873e-20	0.547274	0.457749	0.00058827	0.643962
			N	150	150	150	150	150	150	150	150	150
		total sperm count (million)	Correlation Coefficient	-0.115812	,224**	,673**	,663**	1	0.00234533	-0.137838	0.0976506	0.0627861
			Sig. (2-tailed)	0.15816	0.00595938	3.89033e-21	2.42873e-20		0.977276	0.0925529	0.234515	0.44529
			N	150	150	150	150	150	150	150	150	150
		sperm motility (%)	Correlation Coefficient	-,347**	,309**	0.095483	0.0495249	0.00234533	1	-0.018622	-,163*	-0.0902902
			Sig. (2-tailed)	1.37665e-05	0.000122269	0.245114	0.547274	0.977276		0.821059	0.0459587	0.271847
			N	150	150	150	150	150	150	150	150	150
		normal morphology (%)	Correlation Coefficient	-0.0587649	-0.0159119	-,219**	0.061084	-0.137838	-0.018622	1	,223**	-,327**
			Sig. (2-tailed)	0.475031	0.846754	0.00712076	0.457749	0.0925529	0.821059		0.0060785	4.41164e-05
			N	150	150	150	150	150	150	150	150	150
		IGF2_FC	Correlation Coefficient	-,219**	-,175*	-0.0396362	,277**	0.0976506	-,163*	,223**	1	-0.15939
			Sig. (2-tailed)	0.00711655	0.0324644	0.630111	0.00058827	0.234515	0.0459587	0.0060785		0.0513826
			N	150	150	150	150	150	150	150	150	150
		IGF2AS methylation	Correlation Coefficient	-0.073034	-0.0883569	0.0254983	0.0380403	0.0627861	-0.0902902	-,327**	-0.15939	1
			Sig. (2-tailed)	0.374441	0.282286	0.756768	0.643962	0.44529	0.271847	4.41164e-05	0.0513826
			N	150	150	150	150	150	150	150	150	150
**. Correlation is significant at the 0.01 level (2-tailed).
*. Correlation is significant at the 0.05 level (2-tailed).

## Sheet: MESTIT1MERGED
Correlations
groups				Age(year)	BMI(kg/m2)	semen volume (ml)	sperm concentration (million/ml)	total sperm count (million)	sperm motility (%)	normal morphology (%)	MESTIT1_FC	MESTIT1 methylation
fertile	Spearman's rho	Age(year)	Correlation Coefficient	1	0.0146173	-0.107046	,322**	,246**	0.0336802	,142*	-,345**	0.0286961
			Sig. (2-tailed)		0.833221	0.122	1.93185e-06	0.000317069	0.627466	0.0402151	2.93443e-07	0.679278
			N	210	210	210	210	210	210	210	210	210
		BMI(kg/m2)	Correlation Coefficient	0.0146173	1	-0.0325401	,282**	,203**	-,150*	-0.0999753	,223**	-,254**
			Sig. (2-tailed)	0.833221		0.63917	3.45528e-05	0.00307271	0.0293425	0.148809	0.00111765	0.000196641
			N	210	210	210	210	210	210	210	210	210
		semen volume (ml)	Correlation Coefficient	-0.107046	-0.0325401	1	0.0129309	,440**	-,238**	0.072439	,279**	-0.0987274
			Sig. (2-tailed)	0.122	0.63917		0.852228	2.46966e-11	0.00050696	0.296093	4.06148e-05	0.153972
			N	210	210	210	210	210	210	210	210	210
		sperm concentration (million/ml)	Correlation Coefficient	,322**	,282**	0.0129309	1	,886**	,188**	,253**	-0.0307213	-0.00165167
			Sig. (2-tailed)	1.93185e-06	3.45528e-05	0.852228		1.89833e-71	0.00616321	0.000216723	0.658025	0.981018
			N	210	210	210	210	210	210	210	210	210
		total sperm count (million)	Correlation Coefficient	,246**	,203**	,440**	,886**	1	0.0267739	,232**	0.0682981	-0.0363124
			Sig. (2-tailed)	0.000317069	0.00307271	2.46966e-11	1.89833e-71		0.699687	0.000716834	0.324635	0.600801
			N	210	210	210	210	210	210	210	210	210
		sperm motility (%)	Correlation Coefficient	0.0336802	-,150*	-,238**	,188**	0.0267739	1	,156*	-,239**	0.0165536
			Sig. (2-tailed)	0.627466	0.0293425	0.00050696	0.00616321	0.699687		0.0233543	0.000465953	0.811518
			N	210	210	210	210	210	210	210	210	210
		normal morphology (%)	Correlation Coefficient	,142*	-0.0999753	0.072439	,253**	,232**	,156*	1	-0.0552314	0.0818426
			Sig. (2-tailed)	0.0402151	0.148809	0.296093	0.000216723	0.000716834	0.0233543		0.42591	0.237637
			N	210	210	210	210	210	210	210	210	210
		MESTIT1_FC	Correlation Coefficient	-,345**	,223**	,279**	-0.0307213	0.0682981	-,239**	-0.0552314	1	-0.0572196
			Sig. (2-tailed)	2.93443e-07	0.00111765	4.06148e-05	0.658025	0.324635	0.000465953	0.42591		0.409419
			N	210	210	210	210	210	210	210	210	210
		MESTIT1 methylation	Correlation Coefficient	0.0286961	-,254**	-0.0987274	-0.00165167	-0.0363124	0.0165536	0.0818426	-0.0572196	1
			Sig. (2-tailed)	0.679278	0.000196641	0.153972	0.981018	0.600801	0.811518	0.237637	0.409419
			N	210	210	210	210	210	210	210	210	210
oligozospermic	Spearman's rho	Age(year)	Correlation Coefficient	1	-,183**	-0.0510268	0.114421	0.0817492	-,417**	,174*	,165*	-,156*
			Sig. (2-tailed)		0.00781327	0.462026	0.098197	0.238174	3.0344e-10	0.0117377	0.0168706	0.0238717
			N	210	210	210	210	210	210	210	210	210
		BMI(kg/m2)	Correlation Coefficient	-,183**	1	,247**	-0.0456897	0.0733149	0.0714788	0.0274216	-,198**	-0.125457
			Sig. (2-tailed)	0.00781327		0.000297902	0.510218	0.290276	0.302558	0.692784	0.00393866	0.0696204
			N	210	210	210	210	210	210	210	210	210
		semen volume (ml)	Correlation Coefficient	-0.0510268	,247**	1	,271**	,613**	,197**	-0.118604	-,347**	0.00114039
			Sig. (2-tailed)	0.462026	0.000297902		7.12547e-05	4.94655e-23	0.00414253	0.0864296	2.46117e-07	0.986894
			N	210	210	210	210	210	210	210	210	210
		sperm concentration (million/ml)	Correlation Coefficient	0.114421	-0.0456897	,271**	1	,867**	,194**	-,185**	-,324**	,159*
			Sig. (2-tailed)	0.098197	0.510218	7.12547e-05		9.92488e-65	0.00472681	0.00726451	1.55698e-06	0.021056
			N	210	210	210	210	210	210	210	210	210
		total sperm count (million)	Correlation Coefficient	0.0817492	0.0733149	,613**	,867**	1	,231**	-,222**	-,411**	0.0531456
			Sig. (2-tailed)	0.238174	0.290276	4.94655e-23	9.92488e-65		0.000761569	0.00121137	5.63157e-10	0.443618
			N	210	210	210	210	210	210	210	210	210
		sperm motility (%)	Correlation Coefficient	-,417**	0.0714788	,197**	,194**	,231**	1	-,240**	0.0360136	0.0899104
			Sig. (2-tailed)	3.0344e-10	0.302558	0.00414253	0.00472681	0.000761569		0.000445198	0.603802	0.194363
			N	210	210	210	210	210	210	210	210	210
		normal morphology (%)	Correlation Coefficient	,174*	0.0274216	-0.118604	-,185**	-,222**	-,240**	1	0.132845	-,136*
			Sig. (2-tailed)	0.0117377	0.692784	0.0864296	0.00726451	0.00121137	0.000445198		0.054587	0.0486314
			N	210	210	210	210	210	210	210	210	210
		MESTIT1_FC	Correlation Coefficient	,165*	-,198**	-,347**	-,324**	-,411**	0.0360136	0.132845	1	0.044515
			Sig. (2-tailed)	0.0168706	0.00393866	2.46117e-07	1.55698e-06	5.63157e-10	0.603802	0.054587		0.521164
			N	210	210	210	210	210	210	210	210	210
		MESTIT1 methylation	Correlation Coefficient	-,156*	-0.125457	0.00114039	,159*	0.0531456	0.0899104	-,136*	0.044515	1
			Sig. (2-tailed)	0.0238717	0.0696204	0.986894	0.021056	0.443618	0.194363	0.0486314	0.521164
			N	210	210	210	210	210	210	210	210	210
normal sperm count	Spearman's rho	Age(year)	Correlation Coefficient	1	-,304**	-,208**	-0.0675408	-0.115812	-,347**	-0.0587649	0.0694977	,206**
			Sig. (2-tailed)		7.32839e-06	0.00239247	0.330042	0.0941515	2.51608e-07	0.396865	0.31619	0.00268675
			N	210	210	210	210	210	210	210	210	210
		BMI(kg/m2)	Correlation Coefficient	-,304**	1	,429**	0.033768	,224**	,309**	-0.0159119	-,325**	0.11056
			Sig. (2-tailed)	7.32839e-06		8.25112e-11	0.626568	0.00110742	5.20556e-06	0.818695	1.43181e-06	0.110154
			N	210	210	210	210	210	210	210	210	210
		semen volume (ml)	Correlation Coefficient	-,208**	,429**	1	0.00619428	,673**	0.095483	-,219**	-,168*	0.0233284
			Sig. (2-tailed)	0.00239247	8.25112e-11		0.9289	4.51442e-29	0.168026	0.00141344	0.014936	0.736804
			N	210	210	210	210	210	210	210	210	210
		sperm concentration (million/ml)	Correlation Coefficient	-0.0675408	0.033768	0.00619428	1	,663**	0.0495249	0.061084	,256**	-0.052592
			Sig. (2-tailed)	0.330042	0.626568	0.9289		5.88708e-28	0.475327	0.378463	0.000171649	0.448388
			N	210	210	210	210	210	210	210	210	210
		total sperm count (million)	Correlation Coefficient	-0.115812	,224**	,673**	,663**	1	0.00234533	-,138*	0.129975	0.012167
			Sig. (2-tailed)	0.0941515	0.00110742	4.51442e-29	5.88708e-28		0.973049	0.0460346	0.0600727	0.860867
			N	210	210	210	210	210	210	210	210	210
		sperm motility (%)	Correlation Coefficient	-,347**	,309**	0.095483	0.0495249	0.00234533	1	-0.018622	-,275**	0.0221812
			Sig. (2-tailed)	2.51608e-07	5.20556e-06	0.168026	0.475327	0.973049		0.788491	5.36378e-05	0.749305
			N	210	210	210	210	210	210	210	210	210
		normal morphology (%)	Correlation Coefficient	-0.0587649	-0.0159119	-,219**	0.061084	-,138*	-0.018622	1	0.0656422	-,137*
			Sig. (2-tailed)	0.396865	0.818695	0.00141344	0.378463	0.0460346	0.788491		0.343848	0.0467671
			N	210	210	210	210	210	210	210	210	210
		MESTIT1_FC	Correlation Coefficient	0.0694977	-,325**	-,168*	,256**	0.129975	-,275**	0.0656422	1	-,139*
			Sig. (2-tailed)	0.31619	1.43181e-06	0.014936	0.000171649	0.0600727	5.36378e-05	0.343848		0.0445933
			N	210	210	210	210	210	210	210	210	210
		MESTIT1 methylation	Correlation Coefficient	,206**	0.11056	0.0233284	-0.052592	0.012167	0.0221812	-,137*	-,139*	1
			Sig. (2-tailed)	0.00268675	0.110154	0.736804	0.448388	0.860867	0.749305	0.0467671	0.0445933
			N	210	210	210	210	210	210	210	210	210
**. Correlation is significant at the 0.01 level (2-tailed).
*. Correlation is significant at the 0.05 level (2-tailed).

## Sheet: MESTMERGED
Correlations
groups				Age(year)	BMI(kg/m2)	semen volume (ml)	sperm concentration (million/ml)	total sperm count (million)	sperm motility (%)	normal morphology (%)	MEST_FC	MEST methylation
fertile	Spearman's rho	Age(year)	Correlation Coefficient	1	0.0146173	-0.107046	,322**	,246**	0.0336802	0.1417	-0.104776	0.0473254
			Sig. (2-tailed)		0.874096	0.244544	0.000340597	0.0067334	0.71497	0.122637	0.254749	0.607752
			N	120	120	120	120	120	120	120	120	120
		BMI(kg/m2)	Correlation Coefficient	0.0146173	1	-0.0325401	,282**	,203*	-0.150397	-0.0999753	,286**	-0.0780051
			Sig. (2-tailed)	0.874096		0.724223	0.00183142	0.0259	0.101087	0.277286	0.0015326	0.397078
			N	120	120	120	120	120	120	120	120	120
		semen volume (ml)	Correlation Coefficient	-0.107046	-0.0325401	1	0.0129309	,440**	-,238**	0.072439	,247**	0.00299634
			Sig. (2-tailed)	0.244544	0.724223		0.888522	5.08192e-07	0.00888308	0.431717	0.0064455	0.974089
			N	120	120	120	120	120	120	120	120	120
		sperm concentration (million/ml)	Correlation Coefficient	,322**	,282**	0.0129309	1	,886**	,188*	,253**	-0.0211511	0.0366154
			Sig. (2-tailed)	0.000340597	0.00183142	0.888522		3.01745e-41	0.0392932	0.00538088	0.818637	0.691341
			N	120	120	120	120	120	120	120	120	120
		total sperm count (million)	Correlation Coefficient	,246**	,203*	,440**	,886**	1	0.0267739	,232*	0.0347091	0.0702931
			Sig. (2-tailed)	0.0067334	0.0259	5.08192e-07	3.01745e-41		0.771606	0.0109031	0.706655	0.445519
			N	120	120	120	120	120	120	120	120	120
		sperm motility (%)	Correlation Coefficient	0.0336802	-0.150397	-,238**	,188*	0.0267739	1	0.156447	-,288**	-,205*
			Sig. (2-tailed)	0.71497	0.101087	0.00888308	0.0392932	0.771606		0.087937	0.001439	0.0248926
			N	120	120	120	120	120	120	120	120	120
		normal morphology (%)	Correlation Coefficient	0.1417	-0.0999753	0.072439	,253**	,232*	0.156447	1	0.103513	0.0484045
			Sig. (2-tailed)	0.122637	0.277286	0.431717	0.00538088	0.0109031	0.087937		0.260552	0.599581
			N	120	120	120	120	120	120	120	120	120
		MEST_FC	Correlation Coefficient	-0.104776	,286**	,247**	-0.0211511	0.0347091	-,288**	0.103513	1	0.106896
			Sig. (2-tailed)	0.254749	0.0015326	0.0064455	0.818637	0.706655	0.001439	0.260552		0.24521
			N	120	120	120	120	120	120	120	120	120
		MEST methylation	Correlation Coefficient	0.0473254	-0.0780051	0.00299634	0.0366154	0.0702931	-,205*	0.0484045	0.106896	1
			Sig. (2-tailed)	0.607752	0.397078	0.974089	0.691341	0.445519	0.0248926	0.599581	0.24521
			N	120	120	120	120	120	120	120	120	120
oligozoospermic	Spearman's rho	Age(year)	Correlation Coefficient	1	-,183*	-0.0510268	0.114421	0.0817492	-,417**	0.144089	,293**	0.0871644
			Sig. (2-tailed)		0.0453167	0.579934	0.213355	0.374739	2.15177e-06	0.129592	0.00116988	0.343818
			N	120	120	120	120	120	120	112	120	120
		BMI(kg/m2)	Correlation Coefficient	-,183*	1	,247**	-0.0456897	0.0733149	0.0714788	0.00216961	-0.0697183	-0.167898
			Sig. (2-tailed)	0.0453167		0.00649032	0.620229	0.426154	0.437862	0.981887	0.449258	0.0668001
			N	120	120	120	120	120	120	112	120	120
		semen volume (ml)	Correlation Coefficient	-0.0510268	,247**	1	,271**	,613**	,197*	-0.0757138	-,230*	0.129418
			Sig. (2-tailed)	0.579934	0.00649032		0.00279871	1.02916e-13	0.030965	0.427527	0.011403	0.158896
			N	120	120	120	120	120	120	112	120	120
		sperm concentration (million/ml)	Correlation Coefficient	0.114421	-0.0456897	,271**	1	,867**	,194*	-,196*	-0.10147	0.100058
			Sig. (2-tailed)	0.213355	0.620229	0.00279871		1.97276e-37	0.0335111	0.0386364	0.270129	0.276887
			N	120	120	120	120	120	120	112	120	120
		total sperm count (million)	Correlation Coefficient	0.0817492	0.0733149	,613**	,867**	1	,231*	-,218*	-,245**	0.118885
			Sig. (2-tailed)	0.374739	0.426154	1.02916e-13	1.97276e-37		0.011301	0.0208605	0.00694881	0.195913
			N	120	120	120	120	120	120	112	120	120
		sperm motility (%)	Correlation Coefficient	-,417**	0.0714788	,197*	,194*	,231*	1	-,218*	0.0385009	-0.0686776
			Sig. (2-tailed)	2.15177e-06	0.437862	0.030965	0.0335111	0.011301		0.0210788	0.676315	0.456072
			N	120	120	120	120	120	120	112	120	120
		normal morphology (%)	Correlation Coefficient	0.144089	0.00216961	-0.0757138	-,196*	-,218*	-,218*	1	0.127476	-0.0790671
			Sig. (2-tailed)	0.129592	0.981887	0.427527	0.0386364	0.0208605	0.0210788		0.180435	0.407286
			N	112	112	112	112	112	112	112	112	112
		MEST_FC	Correlation Coefficient	,293**	-0.0697183	-,230*	-0.10147	-,245**	0.0385009	0.127476	1	-,235**
			Sig. (2-tailed)	0.00116988	0.449258	0.011403	0.270129	0.00694881	0.676315	0.180435		0.0098517
			N	120	120	120	120	120	120	112	120	120
		MEST methylation	Correlation Coefficient	0.0871644	-0.167898	0.129418	0.100058	0.118885	-0.0686776	-0.0790671	-,235**	1
			Sig. (2-tailed)	0.343818	0.0668001	0.158896	0.276887	0.195913	0.456072	0.407286	0.0098517
			N	120	120	120	120	120	120	112	120	120
normal sperm count	Spearman's rho	Age(year)	Correlation Coefficient	1	-,304**	-,208*	-0.0675408	-0.115812	-,347**	-0.0587649	-0.0807886	-0.0958182
			Sig. (2-tailed)		0.000740273	0.0223076	0.46358	0.207806	0.000104308	0.523766	0.380396	0.297854
			N	120	120	120	120	120	120	120	120	120
		BMI(kg/m2)	Correlation Coefficient	-,304**	1	,429**	0.033768	,224*	,309**	-0.0159119	-0.0541082	0.0196571
			Sig. (2-tailed)	0.000740273		1.01694e-06	0.714259	0.0141091	0.000606478	0.86305	0.557236	0.831249
			N	120	120	120	120	120	120	120	120	120
		semen volume (ml)	Correlation Coefficient	-,208*	,429**	1	0.00619428	,673**	0.095483	-,219*	-,181*	,200*
			Sig. (2-tailed)	0.0223076	1.01694e-06		0.946466	3.71094e-17	0.299555	0.0163086	0.04839	0.0282688
			N	120	120	120	120	120	120	120	120	120
		sperm concentration (million/ml)	Correlation Coefficient	-0.0675408	0.033768	0.00619428	1	,663**	0.0495249	0.061084	,220*	0.0935068
			Sig. (2-tailed)	0.46358	0.714259	0.946466		1.60289e-16	0.59115	0.507486	0.0159339	0.309714
			N	120	120	120	120	120	120	120	120	120
		total sperm count (million)	Correlation Coefficient	-0.115812	,224*	,673**	,663**	1	0.00234533	-0.137838	0.0232791	,192*
			Sig. (2-tailed)	0.207806	0.0141091	3.71094e-17	1.60289e-16		0.979718	0.133275	0.800751	0.0359089
			N	120	120	120	120	120	120	120	120	120
		sperm motility (%)	Correlation Coefficient	-,347**	,309**	0.095483	0.0495249	0.00234533	1	-0.018622	-0.123856	0.105495
			Sig. (2-tailed)	0.000104308	0.000606478	0.299555	0.59115	0.979718		0.840014	0.177734	0.251486
			N	120	120	120	120	120	120	120	120	120
		normal morphology (%)	Correlation Coefficient	-0.0587649	-0.0159119	-,219*	0.061084	-0.137838	-0.018622	1	,306**	-0.00111534
			Sig. (2-tailed)	0.523766	0.86305	0.0163086	0.507486	0.133275	0.840014		0.000687684	0.990354
			N	120	120	120	120	120	120	120	120	120
		MEST_FC	Correlation Coefficient	-0.0807886	-0.0541082	-,181*	,220*	0.0232791	-0.123856	,306**	1	-,300**
			Sig. (2-tailed)	0.380396	0.557236	0.04839	0.0159339	0.800751	0.177734	0.000687684		0.000875173
			N	120	120	120	120	120	120	120	120	120
		MEST methylation	Correlation Coefficient	-0.0958182	0.0196571	,200*	0.0935068	,192*	0.105495	-0.00111534	-,300**	1
			Sig. (2-tailed)	0.297854	0.831249	0.0282688	0.309714	0.0359089	0.251486	0.990354	0.000875173
			N	120	120	120	120	120	120	120	120	120
**. Correlation is significant at the 0.01 level (2-tailed).
*. Correlation is significant at the 0.05 level (2-tailed).
